# Supplementary material for: Convergent Evolution and Host-Limiting Impacts of SARS-CoV-2 Revealed by Cellular Experiments
Source: Mol Biol Evol. 2025 Oct 28;42(11):msaf274. doi: 10.1093/molbev/msaf274 (PMC12619125; doi:10.1093/molbev/msaf274)
Supplement: msaf274_Supplementary_Data [file msaf274_supplementary_data.zip]

Archive with 4 entries (4 files):
- Supplememtary table S2-The temporal linear regression analysis of MuAF for acquired SNVs in different cell lines.xlsx
- Supplementary Information with figures and tables (MBE-25-0068).docx
- Supplementary table S3-The occurrence of 169 acquired SNVs in natural populations.xlsx
- Supplementary table S4-The information of indels identified in this study.xlsx
