# Supplementary material for: Convergent Evolution and Host-Limiting Impacts of SARS-CoV-2 Revealed by Cellular Experiments
Source: Mol Biol Evol. 2025 Oct 28;42(11):msaf274. doi: 10.1093/molbev/msaf274 (PMC12619125; doi:10.1093/molbev/msaf274)
Supplement: msaf274_Supplementary_Data [file msaf274_supplementary_data.zip › Supplememtary table S2-The temporal linear regression analysis of MuAF for acquired SNVs in different cell lines.xlsx]

## Sheet: Sheet1
Mutation sites	Annotation	Linear regression analysis of MuAF in Calu-3	Linear regression analysis of MuAF in Huh-7	Linear regression analysis of MuAF in Caco-2	Linear regression analysis of MuAF in LLC-MK2	Linear regression analysis of MuAF in Vero E6	Linear regression analysis of MuAF in CRFK	Linear regression analysis of MuAF in BHK-21
G189U	5'UTR	/	R=8.18e-01, P=1.33e-02	/	/	/	/	/
C344U	ORF1ab:L27F	/	R=7.1e-01, P=3.53e-02	/	/	/	/	/
C1342U	ORF1ab:Y359Y	/	R=7.68e-02, P=5.95e-01	/	/	/	/	/
C2040U	ORF1ab:T592I	/	R=7.94e-01, P=1.71e-02	/	/	/	/	/
C2485U	ORF1ab:I740I	R=7.34e-01, P=2.94e-02	/	/	/	/	/	/
U2552C	ORF1ab:L763L	R=7.66e-01, P=2.25e-02	/	/	/	/	/	/
A3430U	ORF1ab:T1055T	/	/	/	/	/	/	R=6.43e-01, P=5.49e-02
C3688U	ORF1ab:H1141H	/	/	/	/	/	R=2.07e-01, P=3.65e-01	/
C4421A	ORF1ab:R1386S	/	/	/	/	/	/	R=7.42e-02, P=6.02e-01
C4475U	ORF1ab:R1404C	/	R=6.75e-01, P=4.49e-02	/	/	/	/	/
C4540U	ORF1ab:Y1425Y	/	/	/	R=3.85e-01, P=1.88e-01	/	/	/
U4579A	ORF1ab:L1438L	R=7.72e-01, P=2.12e-02	/	/	/	/	/	/
C4586U	ORF1ab:L1441L	/	/	/	/	/	/	R=8.11e-01, P=1.44e-02
C4784U	ORF1ab:L1507F	/	/	/	/	/	/	R=4.89e-01, P=1.22e-01
A4860U	ORF1ab:D1532V	/	/	/	/	R=9.11e-01, P=3.05e-03	/	/
C5184U	ORF1ab:P1640L	/	/	/	R=8.82e-01, P=5.45e-03	/	/	/
C5884U	ORF1ab:Y1873Y	/	R=8.65e-01, P=7.14e-03	/	/	/	/	/
U6262C	ORF1ab:N1999N	R=8.01e-01, P=1.59e-02	/	/	/	/	/	/
G6446U	ORF1ab:V2061F	/	/	/	/	R=3.2e-01, P=2.42e-01	/	/
C6726U	ORF1ab:T2154I	/	R=9.14e-01, P=2.84e-03	/	/	/	/	/
G7042U	ORF1ab:M2259I	/	R=2.47e-01, P=3.16e-01	/	/	/	/	/
A8285G	ORF1ab:M2674V	/	/	/	/	R=8.18e-01, P=1.32e-02	/	/
C8321A	ORF1ab:R2686S	/	/	/	R=1.75e-01, P=4.1e-01	/	/	/
U8323C	ORF1ab:R2686R	R=2.94e-02, P=7.46e-01	R=3.1e-01, P=2.52e-01	R=1.93e-02, P=7.93e-01	R=1.55e-01, P=4.39e-01	/	/	/
C8841U	ORF1ab:T2859I	R=9.03e-01, P=3.63e-03	/	/	/	/	/	/
C9042U	ORF1ab:S2926F	R=7.12e-01, P=3.47e-02	/	/	/	/	/	/
G9434U	ORF1ab:V3057L	/	/	R=8.72e-01, P=6.38e-03	/	/	/	/
C9520U	ORF1ab:F3085F	/	/	/	R=6.8e-01, P=4.34e-02	/	/	/
A10982G	ORF1ab:K3573E	/	/	R=9.05e-01, P=3.51e-03	/	/	/	/
G11083U	ORF1ab:L3606F	R=6.22e-01, P=6.23e-02	/	/	/	/	/	/
A11201G	ORF1ab:T3646A	/	/	/	R=8.77e-01, P=5.94e-03	/	/	/
C11379U	ORF1ab:A3705V	/	R=5.91e-01, P=7.42e-02	/	/	R=9.03e-01, P=3.65e-03	/	/
C11455U	ORF1ab:A3730A	R=4.77e-01, P=1.29e-01	/	/	/	/	/	/
U11459C	ORF1ab:S3732P	/	R=8.75e-01, P=6.09e-03	/	/	/	/	/
C11471U	ORF1ab:L3736F	/	R=7.19e-01, P=3.3e-02	/	R=3.63e-01, P=2.05e-01	/	/	/
A11477G	ORF1ab:I3738V	/	/	/	R=6.56e-01, P=5.07e-02	/	/	/
U11478C	ORF1ab:I3738T	/	/	/	R=3.47e-01, P=2.18e-01	/	/	/
C11511U	ORF1ab:T3749I	/	R=2e-01, P=3.73e-01	/	/	/	/	/
U11522G	ORF1ab:F3753V	/	R=9.49e-01, P=1e-03	/	R=8.37e-01, P=1.05e-02	R=9.06e-01, P=3.42e-03	/	R=7.04e-01, P=3.69e-02
U11601C	ORF1ab:I3779T	/	/	/	R=4.66e-01, P=1.35e-01	/	/	/
C11750U	ORF1ab:L3829F	/	R=6.55e-01, P=5.11e-02	R=8.47e-01, P=9.23e-03	/	/	/	R=7.31e-01, P=3.01e-02
C11758U	ORF1ab:P3831P	R=9.11e-01, P=3.07e-03	/	/	/	/	/	/
A11760G	ORF1ab:K3832R	/	R=7.91e-01, P=1.77e-02	/	/	/	/	/
G11876A	ORF1ab:V3871I	R=7.91e-01, P=1.77e-02	/	/	/	/	/	/
U12015G	ORF1ab:V3917G	/	R=8.16e-01, P=1.36e-02	/	/	/	/	/
C12073U	ORF1ab:D3936D	/	/	/	/	/	R=7.95e-01, P=1.7e-02	/
C12484U	ORF1ab:V4073V	/	/	/	/	R=6.61e-01, P=4.91e-02	/	/
G12728C	ORF1ab:A4155P	/	/	/	R=7.77e-01, P=2.02e-02	/	R=7.51e-01, P=2.54e-02	/
C12880U	ORF1ab:I4205I	R=8.17e-01, P=1.34e-02	/	/	/	/	/	/
A13036U	ORF1ab:A4257A	/	/	R=6.3e-01, P=5.94e-02	/	/	/	/
A14041U	ORF1ab:I4593F	/	/	/	/	/	R=8.59e-01, P=7.88e-03	/
U14145C	ORF1ab:D4627D	/	/	/	/	R=9.05e-01, P=3.52e-03	/	/
C14184U	ORF1ab:T4640T	/	/	R=8.54e-01, P=8.41e-03	/	/	/	/
U14541G	ORF1ab:S4759R	/	R=2.38e-01, P=3.26e-01	/	/	/	/	/
C14605A	ORF1ab:L4781I	/	/	/	/	/	R=8.09e-01, P=1.47e-02	/
G14678A	ORF1ab:G4805D	/	/	/	R=1.9e-01, P=3.87e-01	/	/	/
C14724U	ORF1ab:F4820F	R=7.97e-01, P=1.67e-02	/	/	/	/	/	/
C15197U	ORF1ab:T4978I	/	/	R=8.59e-01, P=7.78e-03	/	/	/	/
C17002U	ORF1ab:L5580F	/	R=7.64e-01, P=2.27e-02	/	/	/	R=6.59e-01, P=4.98e-02	R=8.52e-01, P=8.67e-03
C17004U	ORF1ab:L5580L	/	/	/	/	R=9.29e-01, P=1.93e-03	/	/
C17125U	ORF1ab:L5621F	/	/	R=6.91e-01, P=4.03e-02	/	/	/	/
U17400C	ORF1ab:N5712N	/	/	/	/	R=7.59e-01, P=2.38e-02	/	/
C17762U	ORF1ab:A5833V	/	/	R=8.25e-01, P=1.23e-02	/	/	/	/
C17795U	ORF1ab:A5844V	R=9.17e-01, P=2.66e-03	/	/	/	/	/	/
U18096C	ORF1ab:H5944H	/	/	/	/	/	R=7.81e-01, P=1.95e-02	/
C18312U	ORF1ab:V6016V	/	/	/	R=7.29e-01, P=3.05e-02	/	/	/
C19547U	ORF1ab:S6428L	/	/	/	/	R=6.93e-01, P=3.97e-02	/	/
C19550U	ORF1ab:A6429V	/	/	/	R=9.13e-01, P=2.94e-03	/	/	/
A19682G	ORF1ab:E6473G	/	R=8.42e-01, P=9.96e-03	/	/	/	/	/
G19825A	ORF1ab:V6521M	/	/	R=9.17e-01, P=2.63e-03	/	/	/	/
C19868U	ORF1ab:T6535I	/	R=9.41e-01, P=1.35e-03	/	/	/	/	/
G19879A	ORF1ab:D6539N	/	R=4.9e-01, P=1.22e-01	/	/	/	/	/
A19890C	ORF1ab:R6542S	/	R=8.53e-01, P=8.48e-03	/	/	/	/	/
A19892G	ORF1ab:D6543G	/	/	/	R=8.37e-01, P=1.06e-02	/	R=7.47e-01, P=2.63e-02	/
C20233U	ORF1ab:P6657S	/	/	R=8.94e-01, P=4.41e-03	/	/	/	/
C20320U	ORF1ab:H6686Y	/	/	/	/	R=8.29e-01, P=1.17e-02	/	/
C20451U	ORF1ab:N6729N	R=4.54e-01, P=1.43e-01	/	/	/	/	/	/
A20471G	ORF1ab:Q6736R	R=2.3e-01, P=3.36e-01	R=8.26e-03, P=8.64e-01	R=3.77e-01, P=1.95e-01	/	R=4.62e-01, P=1.37e-01	/	R=1.76e-04, P=9.8e-01
C20480U	ORF1ab:S6739L	/	/	R=7.77e-01, P=2.02e-02	/	/	/	/
A20662G	ORF1ab:S6800G	/	/	/	/	R=7.38e-01, P=2.84e-02	/	/
A20999C	ORF1ab:D6912A	/	/	/	/	R=7.78e-01, P=2.01e-02	/	/
C21005U	ORF1ab:A6914V	/	/	/	R=9.21e-01, P=2.4e-03	/	/	/
U21435C	ORF1ab:V7057V	/	/	/	/	R=7.05e-01, P=3.65e-02	/	/
U21568A	S:F2L	/	/	/	/	R=7.97e-01, P=1.66e-02	/	/
U21570G	S:V3G	/	R=3.06e-01, P=2.55e-01	/	/	/	/	/
A21845G	S:T95A	/	/	/	/	R=4.85e-01, P=1.24e-01	/	/
C21998U	S:H146Y	R=7.59e-01, P=2.38e-02	/	/	/	/	/	/
A22013C	S:S151R	/	/	/	/	/	/	R=8.94e-01, P=4.38e-03
U22015G	S:S151R	/	R=9.13e-01, P=2.92e-03	/	/	/	/	/
C22088U	S:L176F	/	/	/	/	/	R=8.24e-01, P=1.24e-02	/
G22094A	S:D178N	R=7.76e-01, P=2.04e-02	/	/	/	/	/	/
U22098G	S:L179R	/	R=8.98e-01, P=4.02e-03	/	/	/	/	/
A22101G	S:E180G	R=5.89e-01, P=7.5e-02	/	/	/	/	/	/
G22104U	S:G181V	R=8.08e-01, P=1.49e-02	/	/	/	/	/	/
G22104C	S:G181A	/	/	/	/	R=5.61e-01, P=8.67e-02	/	/
A22108C	S:K182N	/	/	/	/	R=9.68e-01, P=3.95e-04	/	/
C22109A	S:Q183K	R=8.98e-01, P=4.06e-03	/	/	/	/	/	/
A22110G	S:Q183R	R=8.48e-01, P=9.12e-03	R=8.4e-01, P=1.01e-02	/	/	/	/	/
U22126G	S:N188K	/	R=3.13e-01, P=2.48e-01	/	/	/	/	/
U22195G	S:N211K	R=7.74e-01, P=2.09e-02	R=8.03e-01, P=1.57e-02	/	/	/	/	/
G22205U	S:D215Y	/	R=9.33e-01, P=1.7e-03	/	/	/	/	/
A22206G	S:D215G	/	R=7.21e-01, P=3.24e-02	/	/	/	/	R=5.67e-01, P=8.39e-02
A22206C	S:D215A	/	R=3.11e-01, P=2.5e-01	/	/	/	/	/
U22207G	S:D215E	/	/	R=7.61e-01, P=2.33e-02	/	/	/	/
C22214G	S:Q218E	/	/	/	/	R=9.64e-01, P=5.01e-04	/	/
A22296G	S:H245R	/	/	/	/	/	/	R=9.09e-01, P=3.19e-03
C22432U	S:D290D	/	/	/	/	/	R=8.31e-01, P=1.14e-02	/
A22495U	S:G311G	/	/	/	/	R=7.96e-01, P=1.68e-02	/	/
A22534G	S:E324E	/	/	/	/	R=8.82e-01, P=5.43e-03	/	/
C22624U	S:N354N	R=7.26e-01, P=3.12e-02	/	/	/	/	/	/
G22632A	S:R357K	R=8.79e-01, P=5.72e-03	/	/	/	/	/	/
G22661U	S:V367F	/	R=7.05e-01, P=3.64e-02	/	/	/	R=6.96e-01, P=3.9e-02	/
C22916A	S:L452M	/	/	R=8.89e-01, P=4.82e-03	/	/	/	/
C22978U	S:I472I	/	/	/	R=9.07e-01, P=3.32e-03	/	/	/
A23014U	S:E484D	/	/	R=7.99e-01, P=1.62e-02	/	R=8.64e-01, P=7.31e-03	/	/
A23014C	S:E484D	/	R=9.12e-01, P=3e-03	R=5.03e-01, P=1.14e-01	R=9.12e-01, P=3e-03	R=8.42e-01, P=9.97e-03	R=6.81e-01, P=4.32e-02	R=7.28e-01, P=3.07e-02
A23040G	S:Q493R	/	R=7.42e-01, P=2.74e-02	R=8.73e-01, P=6.31e-03	/	/	R=9.3e-01, P=1.89e-03	R=8.43e-01, P=9.71e-03
A23041C	S:Q493H	/	/	/	/	/	/	R=9.01e-01, P=3.84e-03
A23055G	S:Q498R	/	/	/	/	/	R=9.65e-01, P=4.71e-04	R=9.21e-01, P=2.43e-03
A23063U	S:N501Y	/	/	/	R=7.53e-01, P=2.51e-02	/	/	/
A23064C	S:N501T	/	/	/	R=3.08e-01, P=2.53e-01	/	/	/
C23525U	S:H655Y	/	/	/	R=8.24e-01, P=1.24e-02	/	/	/
C23609U	S:R683W	/	/	/	/	R=5.64e-01, P=8.51e-02	/	/
U23676C	S:V705A	/	R=2.21e-01, P=3.47e-01	/	R=9.05e-01, P=3.53e-03	/	R=6.92e-01, P=4e-02	R=8.63e-01, P=7.39e-03
C23679U	S:A706V	/	/	/	/	/	/	R=8.96e-01, P=4.17e-03
C23709U	S:T716I	/	R=7.55e-01, P=2.46e-02	/	/	/	/	/
C23997U	S:P812L	/	/	/	/	R=8.72e-01, P=6.44e-03	/	/
C23997G	S:P812R	/	R=7.98e-01, P=1.64e-02	R=7.17e-01, P=3.33e-02	R=9.06e-01, P=3.43e-03	/	R=7.21e-01, P=3.24e-02	R=5.15e-01, P=1.08e-01
U24126C	S:F855S	/	/	/	/	/	/	R=8.22e-01, P=1.27e-02
C24130U	S:N856N	R=7.79e-01, P=1.99e-02	/	/	/	/	/	/
C24138G	S:T859S	/	/	/	/	/	R=7.23e-01, P=3.19e-02	/
G24140A	S:V860I	/	/	/	/	/	/	R=7.93e-01, P=1.73e-02
G24173U	S:A871S	/	/	/	R=6.29e-01, P=5.96e-02	/	/	/
C24213U	S:S884F	/	/	/	R=4.17e-06, P=9.97e-01	/	/	/
C24374U	S:L938F	/	/	/	/	/	R=9.02e-01, P=3.7e-03	/
C24795U	S:A1078V	/	R=7.9e-01, P=1.78e-02	/	/	/	/	/
U25119G	S:L1186R	/	R=2.84e-01, P=2.76e-01	R=4.04e-01, P=1.75e-01	R=1.61e-01, P=4.3e-01	R=3.94e-01, P=1.82e-01	R=7.92e-02, P=5.89e-01	R=7.25e-03, P=8.73e-01
C25487U	ORF3a:T32I	/	/	/	/	/	R=7.53e-01, P=2.51e-02	/
A26189G	ORF3a:E266G	/	/	/	/	/	/	R=9.14e-01, P=2.86e-03
G26257A	E:V5I	/	/	/	/	/	/	R=8.83e-01, P=5.31e-03
U26321G	E:F26C	/	R=1.21e-02, P=8.36e-01	/	R=6.11e-01, P=6.64e-02	/	/	/
C26333U	E:T30I	/	R=8.82e-01, P=5.47e-03	R=6.91e-01, P=4.02e-02	R=9.08e-01, P=3.31e-03	R=7.31e-01, P=3.01e-02	/	/
C26366U	E:A41V	/	/	/	/	/	/	R=8.92e-01, P=4.51e-03
U26500C	NCR	/	/	/	/	/	R=8.53e-01, P=8.52e-03	/
U26531G	M:D3E	/	/	/	R=5.47e-01, P=9.28e-02	/	/	/
C26681U	M:F53F	R=2.8e-01, P=2.8e-01	/	/	/	/	R=8.96e-01, P=4.22e-03	/
C26895U	M:H125Y	/	/	/	R=7.3e-01, P=3.02e-02	/	/	/
G27163A	M:S214N	R=7.77e-01, P=2.02e-02	/	/	/	/	/	/
C27208A	ORF6:H3N	/	/	/	/	/	R=9.02e-01, P=3.72e-03	/
C27769U	ORF7b:S5L	/	/	/	R=2.88e-01, P=2.72e-01	/	/	/
U27910G	ORF8:F6C	/	R=7.77e-01, P=2.02e-02	/	/	/	/	/
A27965G	ORF8:S24S	/	/	R=5.71e-01, P=8.25e-02	/	/	/	/
C27970U	ORF8:T26I	/	/	/	R=2.87e-01, P=2.73e-01	/	/	/
C28115U	ORF8:I74I	/	R=7.34e-01, P=2.92e-02	/	/	/	/	/
C28253U	ORF8:F120F	/	/	/	R=9.5e-01, P=9.38e-04	/	R=9.26e-01, P=2.09e-03	/
C28311U	N:P13L	R=9.57e-01, P=7.13e-04	/	/	/	R=9.13e-01, P=2.93e-03	/	/
C28657U	N:D128D	R=9.17e-01, P=2.68e-03	/	/	/	/	/	/
G28681U	N:E136D	R=2.73e-01, P=2.88e-01	/	/	/	/	/	/
A28762G	N:Q163Q	R=4.25e-02, P=6.95e-01	/	/	/	/	/	/
C28826U	N:R185C	/	/	/	R=1.83e-01, P=3.97e-01	/	/	/
A28864U	N:S197S	/	R=6.82e-01, P=4.29e-02	/	/	/	/	/
C28887U	N:T205I	R=9.15e-01, P=2.76e-03	/	/	/	/	/	/
C29367U	N:P365L	/	/	/	/	R=9.3e-01, P=1.86e-03	/	/
G29516U	N:D415Y	/	/	/	/	R=9.06e-01, P=3.44e-03	/	/
A29552G	NCR	/	/	/	R=7.04e-01, P=3.69e-02	/	/	/
G29717C	3'UTR	/	/	/	R=6.82e-01, P=4.28e-02	/	R=6.95e-01, P=3.93e-02	/
G29755U	3'UTR	/	/	R=6.1e-01, P=6.66e-02	/	/	/	/
G29825A	3'UTR	/	R=8.13e-01, P=1.4e-02	/	R=8.6e-01, P=7.72e-03	/	R=5.97e-01, P=7.16e-02	R=9e-01, P=3.85e-03
G29841A	3'UTR	/	R=6.27e-01, P=6.03e-02	R=5.69e-01, P=8.32e-02	R=6.22e-01, P=6.23e-02	R=3.27e-01, P=2.36e-01	R=3.51e-01, P=2.15e-01	R=5.9e-01, P=7.45e-02
