# Supplementary material for: Convergent Evolution and Host-Limiting Impacts of SARS-CoV-2 Revealed by Cellular Experiments
Source: Mol Biol Evol. 2025 Oct 28;42(11):msaf274. doi: 10.1093/molbev/msaf274 (PMC12619125; doi:10.1093/molbev/msaf274)
Supplement: msaf274_Supplementary_Data [file msaf274_supplementary_data.zip › Supplementary table S3-The occurrence of 169 acquired SNVs in natural populations.xlsx]

## Sheet: Sheet1
Mutation sites	Annotation	Phenotypic effect	Terms documented in human population	Associated variant(s)	Terms documented in Other animals	Recurrence in cell lines	Emerged in Calu-3	Emerged in Huh-7	Emerged in Caco-2	Emerged in LLC-MK2	Emerged in Vero E6	Emerged in CRFK	Emerged in BHK-21	MAuF in Calu-3	MAuF in Huh-7	MAuF in Caco-2	MAuF in LLC-MK2	MAuF in Vero E6	MAuF in CRFK	MAuF in BHK-21	Coverage in Calu-3	Coverage in Huh-7	Coverage in Caco-2	Coverage in LLC-MK2	Coverage in Vero E6	Coverage in CRFK	Coverage in BHK-21
G189U	5'UTR	Unknown	1290	/	/	1	/	Y	/	/	/	/	/	\	0.000241076913904435, 0.000236801782978131, 0.000235285729564008, 0.0304439069594554, 0.0606032074820325, 0.049626558414354	\	\	\	\	\	/	385769, 143580, 140255, 387401, 446082, 346105	/	/	/	/	/
C344U	ORF1ab:L27F	Unknown	8648	/	/	1	/	Y	/	/	/	/	/	\	0.000619895191794424, 0.000337984645840375, 0.000479731350443751, 0.000559679820902457, 0.0978879061959762, 0.866317287902005	\	\	\	\	\	/	174223, 62133, 45859, 94697, 119739, 110291	/	/	/	/	/
C1342U	ORF1ab:Y359Y	Unknown	10347	/	Neovison_vison(5); Odocoileus_virginianus(1); Rhinolophus_shameli(2)	1	/	Y	/	/	/	/	/	\	0.00039061240585001, 0.000337645345769937, 0.000294079362860187, 0.26222931366183, 0.110443742754286, 0.0484680323513785	\	\	\	\	\	/	806426, 331709, 207427, 414271, 262224, 169390	/	/	/	/	/
C2040U	ORF1ab:T592I	CD8+ T Cell epitope (PMID: 34458642)	9962	/	Odocoileus_virginianus(4)	1	/	Y	/	/	/	/	/	\	0.00054147040361108, 0.000410043327911649, 0.000426171410627369, 0.00226594702921819, 0.0424863506369703, 0.185450208706023	\	\	\	\	\	/	208691, 73163, 44583, 87822, 46156, 16770	/	/	/	/	/
C2485U	ORF1ab:I740I	Unknown	30276	/	Manis_javanica(5); Odocoileus_hemionus(1); Odocoileus_virginianus(3); Rhinolophus_affinis(2); Rhinolophus_malayanus(3); Rhinolophus_marshalli(1); Rhinolophus_pusillus(3)	1	Y	/	/	/	/	/	/	0.000356747406008838, 0.000302487658503533, 0.000964203929131011, 0.00174362069543641, 0.0196882099114151, 0.137616390115793	\	\	\	\	\	\	297129, 82648, 24891, 89469, 83197, 134032	/	/	/	/	/	/
U2552C	ORF1ab:L763L	Unknown	401	/	/	1	Y	/	/	/	/	/	/	0.000298508287750934, 0.000358621254969466, 0.000308594352723345, 0.000224320628952316, 0.0263356230754323, 0.137975661817022	\	\	\	\	\	\	361799, 97596, 25924, 93616, 92878, 163036	/	/	/	/	/	/
A3430U	ORF1ab:T1055T	Unknown	86	/	/	1	/	/	/	/	/	/	Y	\	\	\	\	\	\	0.000337747616130198, 0, 0.000101050929668553, 0.0547108567523704, 0.0435614229189716, 0.0496003407752637	/	/	/	/	/	/	254628, 5435, 9896, 140484, 53327, 79818
C3688U	ORF1ab:H1141H	Unknown	11792	/	Manis_javanica(5)	1	/	/	/	/	/	Y	/	\	\	\	\	\	0.00046689066777337, 0.000356528669099451, 0.00047395611166406, 0.0865072703763355, 0.0753872388802046, 0.0245982778493457	\	/	/	/	/	/	250594, 47682, 42198, 88166, 154814, 147490	/
C4421A	ORF1ab:R1386S	Unknown	435	/	/	1	/	/	/	/	/	/	Y	\	\	\	\	\	\	0.000159782423933367, 0.0133759813899389, 0.0111464968152866, 0.0113413180450701, 0.0111064902023143, 0.0101110363391655	/	/	/	/	/	/	294150, 3439, 6280, 88085, 40877, 59440
C4475U	ORF1ab:R1404C	Unknown	6592	/	/	1	/	Y	/	/	/	/	/	\	0.000635112785800754, 0.000524688893704874, 0.000432870450531565, 0.000437581520595784, 0.0518106878431241, 0.74603271484375	\	\	\	\	\	/	234604, 87671, 57754, 118835, 59563, 16384	/	/	/	/	/
C4540U	ORF1ab:Y1425Y	Unknown	26861	/	Felis_catus(1); Manis_javanica(6); Odocoileus_virginianus(22); Rhinolophus_affinis(1); Rhinolophus_malayanus(2); Rhinolophus_marshalli(1); Rhinolophus_shameli(2)	1	/	/	/	Y	/	/	/	\	\	\	0.000528809654703003, 0.000301482584947152, 0.000573456148525142, 0.0528955909987421, 0.0811845974967512, 0.0295543476809252	\	\	\	/	/	/	190995, 56388, 55802, 64391, 73105, 74879	/	/	/
U4579A	ORF1ab:L1438L	Unknown	47116	/	/	1	Y	/	/	/	/	/	/	0.000232613152499606, 0.0325407427197435, 0.134891556117077, 0.333562447788341, 0.24640466078357, 0.420519958690674	\	\	\	\	\	\	253640, 93575, 23745, 94567, 81703, 111355	/	/	/	/	/	/
C4586U	ORF1ab:L1441L	Unknown	168915	/	Neovison_vison(1); Odocoileus_virginianus(7); Rhinolophus_affinis(1); Rhinolophus_malayanus(1); Rhinolophus_pusillus(2); Rhinolophus_shameli(2)	1	/	/	/	/	/	/	Y	\	\	\	\	\	\	0.000506318281655589, 0, 0, 0.000139812006624938, 0.198016460264299, 0.178764324064428	/	/	/	/	/	/	280456, 4009, 6756, 92982, 38517, 62395
C4784U	ORF1ab:L1507F	Unknown	20998	/	Odocoileus_virginianus(1); Rhinolophus_shameli(2)	1	/	/	/	/	/	/	Y	\	\	\	\	\	\	0.000628576128206032, 0.000599640215870478, 0.000252695417789757, 0.00360747066076077, 0.0314152094347296, 0.012702989418709	/	/	/	/	/	/	170226, 5003, 11872, 153293, 59016, 73526
A4860U	ORF1ab:D1532V	Unknown	452	/	/	1	/	/	/	/	Y	/	/	\	\	\	\	0.000160230732254446, 0.000157326498371015, 0.000151407003655398, 0.000172990926625898, 0.0118583934287147, 0.0169423154497781	\	\	/	/	/	/	137302, 152549, 92466, 115613, 51862, 180967	/	/
C5184U	ORF1ab:P1640L	Modulating host antiviral responses (PMID: 37014792)	389775	/	Aonyx_cinereus(3); Canis_lupus_familiaris(9); Felis_catus(12); Mus_musculus(10); Odocoileus_virginianus(12); Panthera_leo(11); Panthera_tigris(2)	1	/	/	/	Y	/	/	/	\	\	\	0.000165523816670235, 0.000240278081833375, 0.000894088245432609, 0.00837320574162679, 0.11604509908985, 0.303387243321824	\	\	\	/	/	/	453107, 187283, 185664, 222376, 266879, 275150	/	/	/
C5884U	ORF1ab:Y1873Y	Unknown	29122	/	Neovison_vison(1); Odocoileus_virginianus(2); Rhinolophus_affinis(1); Rhinolophus_malayanus(3); Rhinolophus_marshalli(1); Rhinolophus_pusillus(1); Rhinolophus_shameli(2)	1	/	Y	/	/	/	/	/	\	0.000348027842227378, 0.000293805229733089, 0.000531973438015923, 0.00130491518051327, 0.0616084670351894, 0.064881008371743	\	\	\	\	\	/	68960, 132741, 109028, 255189, 148340, 42524	/	/	/	/	/
U6262C	ORF1ab:N1999N	Unknown	2348	/	Manis_javanica(11); Rhinolophus_affinis(2); Rhinolophus_malayanus(3); Rhinolophus_marshalli(1); Rhinolophus_pusillus(3); Rhinolophus_shameli(2)	1	Y	/	/	/	/	/	/	0.000255258949440276, 0.000223491915422886, 0.000123835942143848, 0.00109818530262003, 0.189215214251324, 0.165468509000859	\	\	\	\	\	\	325160, 205824, 40376, 185761, 139159, 187371	/	/	/	/	/	/
G6446U	ORF1ab:V2061F	Unknown	7756	/	/	1	/	/	/	/	Y	/	/	\	\	\	\	0.000182904379015879, 0.000161757985789561, 0.000180850815578839, 0.0776255707762557, 0.0713791799968653, 0.0338104318165668	\	\	/	/	/	/	420985, 247283, 171412, 149139, 108463, 337736	/	/
C6726U	ORF1ab:T2154I	Unknown	13214	/	Odocoileus_virginianus(7)	1	/	Y	/	/	/	/	/	\	0.00017504594956176, 0.000122832289258875, 0.000485849629539657, 0.0540048781635518, 0.101601225285436, 0.105848302476225	\	\	\	\	\	/	79979, 89553, 65864, 127507, 71820, 21767	/	/	/	/	/
G7042U	ORF1ab:M2259I	Unknown	75658	/	Aonyx_cinereus(5); Canis_lupus_familiaris(1); Felis_catus(2); Neovison_vison(1); Odocoileus_virginianus(14); Panthera_leo(2); Rhinolophus_shameli(2)	1	/	Y	/	/	/	/	/	\	0.000115346462324001, 0.00814627442388512, 0.0349403488881445, 0.0528636884306987, 0.0204868283748962, 0.0403386454183267	\	\	\	\	\	/	130043, 50207, 38809, 87300, 46957, 12048	/	/	/	/	/
A8285G	ORF1ab:M2674V	Unknown	558	/	/	1	/	/	/	/	Y	/	/	\	\	\	\	0.000636262598955219, 0.000358530525122151, 0.000106390968032643, 0.000214873003734998, 0.0131363061584926, 0.0464448608704876	\	\	/	/	/	/	366201, 239868, 159788, 158233, 95689, 282830	/	/
C8321A	ORF1ab:R2686S	Unknown	5	/	Manis_javanica(6)	1	/	/	/	Y	/	/	/	\	\	\	0.00682502170535996, 0.0124372981515839, 0.0121206121121263, 0.0118992230028381, 0.0115999124534909, 0.0123509996426094	\	\	\	/	/	/	256849, 72765, 70706, 85972, 82242, 95134	/	/	/
U8323C	ORF1ab:R2686R	Unknown	3883	/	Rhinolophus_malayanus(1)	4	Y	Y	Y	Y	/	/	/	0.00832058879755305, 0.0134109044890498, 0.0100252168030014, 0.0133127200893241, 0.0123086689708683, 0.0109203115500648	0.00832058879755305, 0.0159236631986451, 0.014493812725324, 0.011651384863889, 0.012410654776953, 0.019044911881751	0.00832058879755305, 0.00823232323232323, 0.014816873883891, 0.0104176633814946, 0.0106219309152985, 0.0106162843004948	0.00832058879755305, 0.0123983357377323, 0.0164859981933153, 0.0141345398795947, 0.0128592116971717, 0.0148307982190886	\	\	\	209240, 56894, 16259, 58215, 56708, 87177	209240, 66128, 41052, 84196, 43511, 14072	209240, 19800, 118716, 83608, 47449, 11115	209240, 47829, 44280, 53486, 57313, 65809	/	/	/
C8841U	ORF1ab:T2859I	Unknown	7510	/	/	1	Y	/	/	/	/	/	/	0.000246270954020093, 0.000131000280714887, 0.0126299250664733, 0.0768478111974325, 0.333274028387301, 0.325133737385712	\	\	\	\	\	\	178665, 53435, 16548, 51101, 50586, 67483	/	/	/	/	/	/
C9042U	ORF1ab:S2926F	Unknown	5128	/	/	1	Y	/	/	/	/	/	/	0.000308259708804668, 0.000375306316184533, 0.000256114739403253, 0.000401864085336191, 0.0188306006771408, 0.160806880847211	\	\	\	\	\	\	363330, 135889, 39045, 141839, 105148, 145796	/	/	/	/	/	/
G9434U	ORF1ab:V3057L	Unknown	1072	/	/	1	/	/	Y	/	/	/	/	\	\	6.1644300059795e-05, 0, 2.35549064870212e-05, 0.00035834444864725, 0.0410823296485728, 0.107372430759464	\	\	\	\	/	/	162221, 19511, 127362, 100462, 48488, 12601	/	/	/	/
C9520U	ORF1ab:F3085F	Unknown	4333	/	Manis_javanica(5); Odocoileus_virginianus(1)	1	/	/	/	Y	/	/	/	\	\	\	0.000979162204338913, 0.000811319530083728, 0.000610873549175321, 0.000743514166600281, 0.131156598610819, 0.0862078214688053	\	\	\	/	/	/	32681, 30814, 29466, 37659, 38008, 37282	/	/	/
A10982G	ORF1ab:K3573E	Unknown	1053	/	Canis_lupus_familiaris(1)	1	/	/	Y	/	/	/	/	\	\	0.000385850268856219, 0.000317611561060823, 0.000233300406538368, 0.000332882764742672, 0.0185832391852939, 0.0249018752725687	\	\	\	\	/	/	282493, 37782, 201457, 198268, 94709, 22930	/	/	/	/
G11083U	ORF1ab:L3606F	Altered Ordered interface; Altered Transmembrane protein; CD4+ and CD8+ T Cell epitope, More prevalent in asymptomatic cases (PMID: 34458642)	241799	/	Canis_lupus_familiaris(2); Felis_catus(3); Lynx_lynx_familiaris(1); Manis_javanica(6); Mesocricetus_auratus(13); Mus_musculus(1); Neovison_vison(116); Odocoileus_hemionus(1); Odocoileus_virginianus(68); Panthera_leo(13); Panthera_tigris(1); Panthera_uncia(1); Rhinolophus_malayanus(2); Rhinolophus_sinicus(1); Rhinolophus_stheno(1)	1	Y	/	/	/	/	/	/	0.00307039129125379, 0.00252475442818257, 0.00469414698547748, 0.0211533127176716, 0.0895225041438225, 0.0483021796778992	\	\	\	\	\	\	136139, 76047, 20451, 97337, 62744, 77305	/	/	/	/	/	/
A11201G	ORF1ab:T3646A	Unknown	3581838	Delta	Arctictis_binturong(1); Canis_lupus_familiaris(34); Crocuta_crocuta(1); Felis_catus(36); Gorilla_gorilla(11); Hippopotamus_amphibius(1); Lynx_lynx_familiaris(1); Mesocricetus_auratus(11); Mustela_putorius_furo(1); Neovison_vison(62); Odocoileus_hemionus(1); Odocoileus_virginianus(298); Panthera_leo(38); Panthera_tigris(27); Panthera_uncia(4); Prionailurus_viverrinus(1)	1	/	/	/	Y	/	/	/	\	\	\	0.00113319543124382, 0.00155343440014973, 0.00108790252393386, 0.00945357354979212, 0.148702419614383, 0.394020548278716	\	\	\	/	/	/	166785, 53430, 45960, 60612, 68358, 82148	/	/	/
C11379U	ORF1ab:A3705V	Unknown	8780	/	Neovison_vison(4); Odocoileus_virginianus(1)	2	/	Y	/	/	Y	/	/	\	0.00689758327121503, 0.00150543113231582, 0.00085068609683027, 0.00561349757622815, 0.0107438111290748, 0.0100295261751886	\	\	0.00689758327121503, 0.00330091185410334, 0.000567182336791228, 0.00883126303381993, 0.199643647440871, 0.252019718753407	\	\	/	407824, 129531, 81111, 190612, 87213, 21337	/	/	407824, 164500, 121654, 110290, 69594, 165122	/	/
C11455U	ORF1ab:A3730A	Unknown	28228	/	Manis_javanica(5); Neovison_vison(1); Rhinolophus_affinis(2); Rhinolophus_malayanus(3); Rhinolophus_pusillus(2); Rhinolophus_sinicus(1); Rhinolophus_stheno(1)	1	Y	/	/	/	/	/	/	0.000297525788205951, 0.00010818347918069, 0.00189488145147919, 0.00149980038627952, 0.0491016300321067, 0.0197012708263833	\	\	\	\	\	\	315939, 166384, 42219, 185358, 129568, 158873	/	/	/	/	/	/
U11459C	ORF1ab:S3732P	Unknown	78	/	/	1	/	Y	/	/	/	/	/	\	0.000407192943585813, 0.000443903816996328, 0.000298879202988792, 0.00072522253804494, 0.0927773035808641, 0.10368910655809	\	\	\	\	\	/	333994, 173461, 120450, 256473, 123015, 34507	/	/	/	/	/
C11471U	ORF1ab:L3736F	Unknown	8432	/	/	2	/	Y	/	Y	/	/	/	\	0.000846684120769582, 0.000460813954795275, 0.000884699656868825, 0.0419613132596814, 0.111806333284641, 0.0720338983050847	\	0.000846684120769582, 0.000386512673029932, 0.000349291006428298, 0.00280484473180949, 0.163459471926781, 0.0449778393857041	\	\	\	/	333064, 177946, 120945, 256522, 123222, 35636	/	333064, 152647, 148873, 164715, 190769, 219308	/	/	/
A11477G	ORF1ab:I3738V	Unknown	253	/	/	1	/	/	/	Y	/	/	/	\	\	\	0.000296304277556298, 0.000202191494912601, 0.000187866507427437, 0.000876787062519789, 0.0312000511476248, 0.0191597307731477	\	\	\	/	/	/	334116, 153320, 149042, 164236, 187692, 216026	/	/	/
U11478C	ORF1ab:I3738T	Unknown	445	/	/	1	/	/	/	Y	/	/	/	\	\	\	0.000509473786360659, 0.000270527065903033, 0.000271076172404446, 0.0255000555960514, 0.0412812085065628, 0.012987012987013	\	\	\	/	/	/	329752, 151556, 147560, 161882, 183764, 211904	/	/	/
C11511U	ORF1ab:T3749I	Increased adaptation to mACE2 (PMID: 35919871)	2299	/	Odocoileus_virginianus(14)	1	/	Y	/	/	/	/	/	\	0.000453245235888965, 0.000299789495636759, 0.00067875397225336, 0.025512327448316, 0.0100220136716487, 0.0107436346490637	\	\	\	\	\	/	297852, 153441, 97237, 199433, 103572, 29692	/	/	/	/	/
U11522G	ORF1ab:F3753V	Unknown	17330	/	Neovison_vison(3)	4	/	Y	/	Y	Y	/	Y	\	0.000975837498182263, 0.000638592773742226, 0.00547602569239549, 0.125125137496756, 0.439212781716221, 0.49789599047241	\	0.000975837498182263, 0.000702391056220551, 0.000670479195424965, 0.00776154846820734, 0.0435912948216943, 0.0372000666518551	0.000975837498182263, 0.000528905021699596, 0.00309073129845638, 0.0115707652981376, 0.465464733828725, 0.591435589489385	\	0.000975837498182263, 0.00127064803049555, 0.000233399463181235, 0.000502485983285729, 0.0158356204308649, 0.141423389186388	/	261314, 137803, 82359, 161822, 85059, 25190	/	261314, 102507, 101420, 114539, 122318, 144032	261314, 138021, 114536, 95845, 57463, 180351	/	261314, 3935, 8569, 113436, 41173, 57890
U11601C	ORF1ab:I3779T	Unknown	1793	/	/	1	/	/	/	Y	/	/	/	\	\	\	0.000523042012343792, 0.000351370344342937, 0.00335018767255018, 0.00977808259442512, 0.0393742941988373, 0.0148205746277361	\	\	\	/	/	/	124273, 91072, 96711, 102065, 119545, 128605	/	/	/
C11750U	ORF1ab:L3829F	Unknown	653804	/	Canis_lupus_familiaris(1); Chlorocebus_sabaeus(1); Felis_catus(1); Manis_javanica(6); Manis_pentadactyla(1); Mesocricetus_auratus(3); Mus_musculus(2); Neovison_vison(26); Odocoileus_hemionus(1); Odocoileus_virginianus(55); Rhinolophus_malayanus(4); Rhinolophus_sinicus(1); Rhinolophus_stheno(2)	3	/	Y	Y	/	/	/	Y	\	0.000794791061657445, 0.000371547341688049, 0.00186082413833504, 0.00891454725126125, 0.0550962724306207, 0.0316936413886348	0.000794791061657445, 0.00624931476811753, 0.00150622881523155, 0.00177959032347762, 0.193074425741033, 0.196820541541908	\	\	\	0.000794791061657445, 0.00149598803209574, 0.00228010778691356, 0.00191489361702128, 0.0279547714632979, 0.192988082340195	/	556121, 228773, 145097, 288405, 169467, 50294	556121, 63847, 456106, 323670, 179884, 46423	/	/	/	556121, 7353, 14473, 202100, 81453, 115375
C11758U	ORF1ab:P3831P	Unknown	24605	/	Manis_javanica(13); Manis_pentadactyla(1); Neovison_vison(2); Rhinolophus_malayanus(4); Rhinolophus_sinicus(1); Rhinolophus_stheno(2)	1	Y	/	/	/	/	/	/	0.000332825270515085, 0.000128066639197301, 0.000202767780199726, 0.000248121197661935, 0.0633830801836807, 0.116107059309206	\	\	\	\	\	\	528806, 179594, 59181, 209575, 181184, 232544	/	/	/	/	/	/
A11760G	ORF1ab:K3832R	Unknown	1054	/	/	1	/	Y	/	/	/	/	/	\	0.000225852732910631, 0.000252911228158916, 0.000232634627263174, 0.0207651822315391, 0.0144889989763551, 0.0284341396281869	\	\	\	\	\	/	540175, 181882, 124659, 268093, 158258, 42871	/	/	/	/	/
G11876A	ORF1ab:V3871I	Unknown	1084	/	Chrysocyon_brachyurus(1); Dama_dama(1)	1	Y	/	/	/	/	/	/	0.000340376812603225, 0.000272553829381303, 0.00031210986267166, 0.00746960240277793, 0.381533359730746, 0.319987446197991	\	\	\	\	\	\	258537, 73380, 25632, 89563, 80816, 111520	/	/	/	/	/	/
U12015G	ORF1ab:V3917G	Unknown	1183	/	/	1	/	Y	/	/	/	/	/	\	0.000455372527529778, 0.000186324950714045, 0.000219769073419776, 0.000229154572397568, 0.123431815413619, 0.460282366868026	\	\	\	\	\	/	518257, 166376, 118306, 261832, 188833, 172329	/	/	/	/	/
C12073U	ORF1ab:D3936D	Unknown	40868	/	Canis_lupus_familiaris(1); Felis_catus(1); Manis_javanica(7); Odocoileus_virginianus(51); Rhinolophus_malayanus(2); Rhinolophus_stheno(1)	1	/	/	/	/	/	Y	/	\	\	\	\	\	0.000567067278482111, 0.000357754806153383, 0.000662352881235033, 0.0163256909900138, 0.220904330258646, 0.179133358531866	\	/	/	/	/	/	345638, 53109, 58881, 106948, 188095, 177259	/
C12484U	ORF1ab:V4073V	Unknown	18185	/	Manis_javanica(6); Manis_pentadactyla(1); Rhinolophus_malayanus(4); Rhinolophus_pusillus(1); Rhinolophus_sinicus(1); Rhinolophus_stheno(2)	1	/	/	/	/	Y	/	/	\	\	\	\	0.000370505714923767, 0.00059017793236812, 0.000924487358919377, 0.0546171685261947, 0.129205158117098, 0.0754715007479158	\	\	/	/	/	/	197028, 79637, 77881, 54763, 31717, 95599	/	/
G12728C	ORF1ab:A4155P	Unknown	9	/	/	2	/	/	/	Y	/	Y	/	\	\	\	0.00500526470704257, 0.00594254107286958, 0.00324398672993162, 0.00511706601540372, 0.0107823776087381, 0.0111127121819073	\	0.00500526470704257, 0.00613833954332665, 0.00318431470730906, 0.00603224946512915, 0.0100041485169052, 0.0100413278929525	\	/	/	/	659106, 255278, 231197, 266559, 328128, 346990	/	659106, 125604, 127814, 292594, 482100, 533296	/
C12880U	ORF1ab:I4205I	Unknown	5684942	/	Ateles_fusciceps(7); Canis_lupus_familiaris(11); Chlorocebus_sabaeus(5); Felis_catus(4); Gorilla_gorilla(2); Manis_javanica(13); Manis_pentadactyla(1); Mesocricetus_auratus(4); Neovison_vison(8); Odocoileus_virginianus(4); Otolemur_garnettii(1); Rhinolophus_malayanus(5); Rhinolophus_marshalli(1); Rhinolophus_pusillus(1); Rhinolophus_sinicus(1); Rhinolophus_stheno(1); Saimiri_sciureus(1)	1	Y	/	/	/	/	/	/	0.000364841002291201, 0.000205087753894695, 0.000239134333711963, 0.00462383348054841, 0.0157847549876384, 0.0123962888216168	\	\	\	\	\	\	342615, 126775, 33454, 130195, 110423, 142704	/	/	/	/	/	/
A13036U	ORF1ab:A4257A	Unknown	180	/	Rhinolophus_affinis(1); Rhinolophus_malayanus(4); Rhinolophus_shameli(2); Rhinolophus_sinicus(1); Rhinolophus_stheno(2)	1	/	/	Y	/	/	/	/	\	\	0.000121208574879732, 0.000116916087653661, 7.6620306651494e-05, 0.518094340414406, 0.407179786303258, 0.458433521923621	\	\	\	\	/	/	478514, 59872, 352387, 309793, 188585, 56560	/	/	/	/
A14041U	ORF1ab:I4593F	Unknown	20	/	/	1	/	/	/	/	/	Y	/	\	\	\	\	\	6.70286212212615e-05, 2.93134783373395e-05, 6.33733641750372e-05, 0.0112149418473179, 0.32653554488051, 0.328404350287785	\	/	/	/	/	/	328218, 68228, 63118, 163621, 264792, 287889	/
U14145C	ORF1ab:D4627D	Unknown	2291	/	/	1	/	/	/	/	Y	/	/	\	\	\	\	0.000201099067967381, 0.000200729316516677, 0.000170612879376694, 0.00097453737804118, 0.0299719265647406, 0.0374954189621922	\	\	/	/	/	/	243661, 119564, 105502, 88247, 49513, 166447	/	/
C14184U	ORF1ab:T4640T	Unknown	29438	/	Neovison_vison(9); Odocoileus_virginianus(2); Rhinolophus_affinis(1); Rhinolophus_malayanus(1); Rhinolophus_shameli(2); Rhinolophus_sinicus(1); Rhinolophus_stheno(1)	1	/	/	Y	/	/	/	/	\	\	0.000528685678442617, 0.0213650167829932, 0.078367585264892, 0.164382431404186, 0.163508929606865, 0.22588151826889	\	\	\	\	/	/	223195, 37538, 191814, 218162, 137968, 70475	/	/	/	/
U14541G	ORF1ab:S4759R	Unknown	191	/	/	1	/	Y	/	/	/	/	/	\	6.43534915097773e-05, 6.69754981302673e-05, 1.55570594046313e-05, 0.00267860672913454, 0.132641569905056, 0.0172584788693237	\	\	\	\	\	/	450636, 179170, 128559, 303516, 340097, 374077	/	/	/	/	/
C14605A	ORF1ab:L4781I	Unknown	426	/	/	1	/	/	/	/	/	Y	/	\	\	\	\	\	2.90984280002191e-05, 6.0572653869684e-05, 0.201202042631885, 0.59362373250834, 0.723941817058053, 0.724211532657184	\	/	/	/	/	/	584224, 165091, 142757, 363316, 569514, 692451	/
G14678A	ORF1ab:G4805D	Unknown	2	/	/	1	/	/	/	Y	/	/	/	\	\	\	0.00938881652357008, 0.0110108505761864, 0.0101562364828624, 0.0103903435668584, 0.0100375909781652, 0.0111002596412663	\	\	\	/	/	/	214191, 62393, 57797, 74396, 75018, 83962	/	/	/
C14724U	ORF1ab:F4820F	Unknown	43142	/	Canis_lupus_familiaris(1); Felis_catus(1); Manis_javanica(7); Odocoileus_virginianus(10); Rhinolophus_malayanus(3); Rhinolophus_stheno(2)	1	Y	/	/	/	/	/	/	0.000560820855898906, 0.000147167034584253, 0.000478981178857207, 0.000754518336550272, 0.0166364968537195, 0.0700778997339621	\	\	\	\	\	\	301344, 95130, 35492, 113980, 104409, 125546	/	/	/	/	/	/
C15197U	ORF1ab:T4978I	Unknown	533	/	/	1	/	/	Y	/	/	/	/	\	\	0.000179181736735574, 2.61978989285059e-05, 0.00014210295143524, 0.000230508270736975, 0.0108220074133295, 0.0306785990213752	\	\	\	\	/	/	301370, 38171, 232226, 199559, 137590, 62128	/	/	/	/
C17002U	ORF1ab:L5580F	Unknown	5167	/	Neovison_vison(1)	3	/	Y	/	/	/	Y	Y	\	0.000193756905166301, 0.000215136013768705, 0.000406301606857323, 0.000358893014435475, 0.0684364881588093, 0.36581528898666	\	\	\	0.000193756905166301, 0.000269485903814262, 0.000336913034323015, 0.200923330324195, 0.19911834820268, 0.183270215808364	0.000193756905166301, 0.000467398924982473, 0.0141463937412925, 0.500222465603395, 0.757410540828477, 0.734861408470055	/	242572, 83668, 76298, 225694, 117978, 78187	/	/	/	242572, 48240, 47490, 126282, 180797, 242669	242572, 4279, 9331, 116872, 63828, 87343
C17004U	ORF1ab:L5580L	Unknown	18476	/	Neovison_vison(5); Odocoileus_virginianus(3); Rhinolophus_shameli(2); Rhinolophus_sinicus(1)	1	/	/	/	/	Y	/	/	\	\	\	\	0.000260552371026576, 0.000781092182344623, 0.000490142685981919, 0.00126857094206292, 0.0137665767265629, 0.0197564752570012	\	\	/	/	/	/	237956, 148510, 91810, 117455, 87095, 221497	/	/
C17125U	ORF1ab:L5621F	Unknown	7347	/	Manis_javanica(5); Manis_pentadactyla(1); Neovison_vison(11)	1	/	/	Y	/	/	/	/	\	\	0.000609333201228574, 0.000231544012657739, 0.000183985117648261, 0.000461340417141029, 0.0126070638052161, 0.138739771720436	\	\	\	\	/	/	201860, 25913, 146751, 134391, 72737, 19187	/	/	/	/
U17400C	ORF1ab:N5712N	Unknown	1262	/	/	1	/	/	/	/	Y	/	/	\	\	\	\	0.000214706551233645, 0.000202149288411269, 0.000148383677795442, 0.00016209678424918, 0.0543147230175039, 0.0428350429453405	\	\	/	/	/	/	707943, 430375, 283050, 320796, 230177, 707178	/	/
C17762U	ORF1ab:A5833V	Unknown	13834	/	Odocoileus_virginianus(3)	1	/	/	Y	/	/	/	/	\	\	0.000372134563858291, 0.000236442189884573, 0.000273548678091674, 0.000284590341286389, 0.0566628634378566, 0.0532337678774839	\	\	\	\	/	/	510568, 93046, 478891, 495449, 254170, 79010	/	/	/	/
C17795U	ORF1ab:A5844V	Unknown	5304	/	Mus_musculus(2)	1	Y	/	/	/	/	/	/	0.000588015432277356, 0.000436082553562623, 0.000288206799463492, 0.000740329446603739, 0.0255447574216081, 0.041331029400554	\	\	\	\	\	\	639439, 350851, 90213, 383613, 263420, 314824	/	/	/	/	/	/
U18096C	ORF1ab:H5944H	Unknown	2822	/	Felis_catus(1); Manis_javanica(6); Rhinolophus_affinis(1)	1	/	/	/	/	/	Y	/	\	\	\	\	\	0.000975979566424177, 0.000643158128188068, 0.000774907309164173, 0.0609599419264517, 0.0365385173996398, 0.203386233243417	\	/	/	/	/	/	564561, 90180, 83881, 173573, 275408, 292124	/
C18312U	ORF1ab:V6016V	Unknown	9253	/	Neovison_vison(4); Odocoileus_virginianus(3)	1	/	/	/	Y	/	/	/	\	\	\	0.00139863223075717, 0.000755064456721915, 0.000517323622877797, 0.000790109685815207, 0.175971229613341, 0.129334785464855	\	\	\	/	/	/	408256, 162900, 148843, 172128, 218280, 231384	/	/	/
C19547U	ORF1ab:S6428L	Unknown	5333	/	/	1	/	/	/	/	Y	/	/	\	\	\	\	0.00706135060141164, 0.00218305197680178, 0.000252364161485023, 0.000516316856812272, 0.0111460580203157, 0.0613593663353225	\	\	/	/	/	/	317503, 228121, 142651, 160754, 105239, 241642	/	/
C19550U	ORF1ab:A6429V	Unknown	1547	/	/	1	/	/	/	Y	/	/	/	\	\	\	0.000534316559126346, 0.000533333333333333, 0.000706397947121068, 0.00166417670530835, 0.360554764764712, 0.647100523911027	\	\	\	/	/	/	320035, 133125, 138732, 158637, 188981, 205951	/	/	/
A19682G	ORF1ab:E6473G	Unknown	189	/	/	1	/	Y	/	/	/	/	/	\	0.000336097445079939, 0.000241332997565685, 0.00030041056110017, 0.000768361929203132, 0.0126372778658289, 0.0119926199261993	\	\	\	\	\	/	172569, 95304, 59918, 130147, 71297, 19512	/	/	/	/	/
G19825A	ORF1ab:V6521M	Unknown	857	/	Rhinolophus_affinis(1); Rhinolophus_malayanus(2); Rhinolophus_sinicus(1); Rhinolophus_stheno(1)	1	/	/	Y	/	/	/	/	\	\	0.000340357523381082, 0.000216547565505639, 0.000308042590236389, 0.000588415469684513, 0.0309657162835656, 0.0508464931000142	\	\	\	\	/	/	473032, 60033, 298660, 248124, 145871, 35145	/	/	/	/
C19868U	ORF1ab:T6535I	Unknown	2414	/	/	1	/	Y	/	/	/	/	/	\	0.000332225913621262, 0.00055452865064695, 0.000387987894777683, 0.124781891202896, 0.23649206441486, 0.267802841192756	\	\	\	\	\	/	586950, 183940, 128870, 338134, 172010, 44066	/	/	/	/	/
G19879A	ORF1ab:D6539N	Unknown	1952	/	/	1	/	Y	/	/	/	/	/	\	0.000576481174977101, 0.000523930361448825, 0.000567059512895878, 0.0255351839327197, 0.088842931003744, 0.0346777546777547	\	\	\	\	\	/	497848, 158418, 105809, 272056, 140225, 36075	/	/	/	/	/
A19890C	ORF1ab:R6542S	Unknown	107	/	/	1	/	Y	/	/	/	/	/	\	0.000281273393308794, 0.000461639771624089, 0.00026918190236234, 0.000902991104025439, 0.0881368421877817, 0.259709946470808	\	\	\	\	\	/	451518, 147301, 92874, 231453, 127563, 32132	/	/	/	/	/
A19892G	ORF1ab:D6543G	Unknown	1195	/	Rhinolophus_malayanus(2)	2	/	/	/	Y	/	Y	/	\	\	\	0.00524884750232544, 0.000602157094401464, 0.00114956437560503, 0.00635127153825742, 0.015474052448356, 0.0156344375784045	\	0.00524884750232544, 0.00497169670788023, 0.00338834637275617, 0.00643136315820982, 0.0156322097799786, 0.0128290716389023	\	/	/	/	391324, 131195, 99168, 116827, 117487, 129138	/	391324, 53704, 52533, 116927, 177710, 193233	/
C20233U	ORF1ab:P6657S	Unknown	27585	/	Felis_catus(1); Odocoileus_virginianus(5)	1	/	/	Y	/	/	/	/	\	\	0.000491648445485244, 8.43953076208963e-05, 0.000457168488152436, 0.000520436198153057, 0.0250253371793872, 0.0303084012761432	\	\	\	\	/	/	77291, 11849, 115931, 82623, 38481, 11284	/	/	/	/
C20320U	ORF1ab:H6686Y	Unknown	25331	/	Felis_catus(1); Mus_musculus(10)	1	/	/	/	/	Y	/	/	\	\	\	\	0.00025631011082361, 0.000565736259871715, 0.000559085133418043, 0.0045145592020592, 0.012548388906551, 0.0100647826495165	\	\	/	/	/	/	81932, 130803, 78700, 99456, 53473, 159765	/	/
C20451U	ORF1ab:N6729N	Unknown	41868	/	Canis_lupus_familiaris(2); Manis_javanica(12); Neovison_vison(2); Odocoileus_hemionus(1); Odocoileus_virginianus(5); Rhinolophus_affinis(2); Rhinolophus_malayanus(6); Rhinolophus_pusillus(3); Rhinolophus_shameli(2); Rhinolophus_sinicus(1); Rhinolophus_stheno(1)	1	Y	/	/	/	/	/	/	7.7435341489856e-05, 5.18537723619393e-05, 0, 0.000349314470351934, 0.040896944347624, 0.0152641878669276	\	\	\	\	\	\	12914, 19285, 2082, 22902, 8607, 10220	/	/	/	/	/	/
A20471G	ORF1ab:Q6736R	Unknown	279	/	/	5	Y	Y	Y	/	Y	/	Y	0.00744646157190999, 0.013880320789636, 0.0107227958697379, 0.0107590879956048, 0.0118952304700904, 0.0133907221425155	0.00744646157190999, 0.0162764428013966, 0.014608971814212, 0.0132152397019542, 0.012709254800963, 0.0114061967994552	0.00744646157190999, 0.0117252931323283, 0.0151415601481305, 0.0134766730106476, 0.0191738514991636, 0.0144715149294743	\	0.00744646157190999, 0.0125638713555756, 0.0104451881147957, 0.0114307591336688, 0.0169192809305604, 0.0134963296919253	\	0.00744646157190999, 0.0278884462151394, 0.0175284837861525, 0.0115606936416185, 0.0133096716947649, 0.0186110632431501	18398, 16210, 2518, 21842, 8743, 10455	18398, 19476, 12595, 28452, 17861, 5874	18398, 2388, 33484, 19441, 7771, 5459	/	18398, 16635, 9861, 18284, 5674, 34602	/	18398, 502, 1141, 24739, 4508, 5803
C20480U	ORF1ab:S6739L	Unknown	12578	/	Odocoileus_virginianus(13)	1	/	/	Y	/	/	/	/	\	\	0.000453172205438066, 0.000402090872537193, 0.000829266736835391, 0.00134784345047923, 0.0296334806342605, 0.143897298333014	\	\	\	\	/	/	19860, 2487, 31353, 20032, 7694, 5219	/	/	/	/
A20662G	ORF1ab:S6800G	Unknown	325	/	Odocoileus_virginianus(4)	1	/	/	/	/	Y	/	/	\	\	\	\	0.000107493984471254, 0.000154641666263954, 0.000124115675809855, 0.015445991522421, 0.0117859066241352, 0.0173033802936075	\	\	/	/	/	/	241874, 103465, 80570, 76201, 48278, 118185	/	/
A20999C	ORF1ab:D6912A	Unknown	9	/	/	1	/	/	/	/	Y	/	/	\	\	\	\	0.000318545309752132, 0.000477272293388824, 0.000385226561371407, 0.0783071395265915, 0.228899247041951, 0.16453843365768	\	\	/	/	/	/	150685, 52381, 41534, 36459, 27890, 71734	/	/
C21005U	ORF1ab:A6914V	Unknown	7812	/	/	1	/	/	/	Y	/	/	/	\	\	\	0.000807203964562423, 0.000670934555925191, 0.00073015873015873, 0.00179124709527498, 0.0416237198184171, 0.0623678217016431	\	\	\	/	/	/	151139, 35771, 31500, 41312, 45599, 49176	/	/	/
U21435C	ORF1ab:V7057V	Unknown	1041	/	Manis_javanica(6); Rhinolophus_malayanus(4); Rhinolophus_sinicus(1); Rhinolophus_stheno(2)	1	/	/	/	/	Y	/	/	\	\	\	\	0.000649447969226158, 0.000552779374695971, 0.000510319800408256, 0.000554312344741218, 0.0190985485103132, 0.0134390608104629	\	\	/	/	/	/	20017, 45226, 17636, 48709, 11781, 97105	/	/
U21568A	S:F2L	Unknown	1628	/	/	1	/	/	/	/	Y	/	/	\	\	\	\	8.40419598585039e-05, 4.57691040240196e-05, 0.000170773127899585, 0.000699783354742231, 0.012778496046183, 0.0106115112626126	\	\	/	/	/	/	130887, 218488, 105403, 208636, 66518, 381661	/	/
U21570G	S:V3G	Destabilizing S protein (Prediction by CNCB)	65006	/	Canis_lupus_familiaris(3); Felis_catus(1)	1	/	Y	/	/	/	/	/	\	0.00268162785297488, 0.000973300124956435, 0.245355296801133, 0.520239549032863, 0.325711030011857, 0.303775228255646	\	\	\	\	\	/	133501, 235282, 217452, 366856, 194823, 66592	/	/	/	/	/
A21845G	S:T95A	Unknown	863	/	/	1	/	/	/	/	Y	/	/	\	\	\	\	0.000284102439222371, 0.0007536400815941, 0.00090106111802715, 0.0547565840885099, 0.0275186463319604, 0.0420239535658548	\	\	/	/	/	/	246390, 99517, 84345, 72941, 44915, 114054	/	/
C21998U	S:H146Y	Reduce the neutralizing effect of the two vaccines (PMID: 36519597)	9659	/	Odocoileus_virginianus(3)	1	Y	/	/	/	/	/	/	0.000133818323378061, 6.7887510395275e-05, 0.000895188362551287, 0.00761167758202375, 0.423318819545235, 0.328422145777893	\	\	\	\	\	\	82201, 58921, 13405, 63061, 47541, 46221	/	/	/	/	/	/
A22013C	S:S151R	Unknown	93	/	/	1	/	/	/	/	/	/	Y	\	\	\	\	\	\	0.000122701537274974, 0.000665926748057714, 0.000124069478908189, 0.00649745871900467, 0.247023366572407, 0.2910987835098	/	/	/	/	/	/	171147, 4505, 8060, 126511, 53752, 71024
U22015G	S:S151R	Unknown	84	/	Manis_javanica(5); Mus_musculus(1)	1	/	Y	/	/	/	/	/	\	0.00018779235855821, 0.000314900153609831, 6.64275275674239e-05, 0.000337198735790502, 0.0791960913997995, 0.139791641719555	\	\	\	\	\	/	175726, 130200, 90324, 174971, 140613, 41755	/	/	/	/	/
C22088U	S:L176F	Increased viral entry across different species including mouse, pangolin, sheep, pig, cat, bat, civet (PMID: 35083576)	26305	/	Neovison_vison(1)	1	/	/	/	/	/	Y	/	\	\	\	\	\	0.000206345112200155, 0.00157762132378912, 0.147614761476148, 0.497665017951744, 0.65797446025233, 0.635122406550978	\	/	/	/	/	/	174465, 42469, 41107, 79658, 130385, 117845	/
G22094A	S:D178N	Unknown	7409	/	Mus_musculus(3)	1	Y	/	/	/	/	/	/	0.000595437008232828, 0.000330352297128295, 0.000302899177845089, 0.000375178209649584, 0.028806487630017, 0.138866414001618	\	\	\	\	\	\	164585, 84758, 23110, 93289, 85085, 93932	/	/	/	/	/	/
U22098G	S:L179R	Unknown	338	/	/	1	/	Y	/	/	/	/	/	\	0.000112603102215466, 0.00010867632239325, 1.39227288548556e-05, 0.00258694619860659, 0.256937379057195, 0.319972284773948	\	\	\	\	\	/	177615, 101218, 71825, 141093, 100254, 28865	/	/	/	/	/
A22101G	S:E180G	Unknown	1032	/	/	1	Y	/	/	/	/	/	/	0.000360576923076923, 0.000263501592466146, 0.000430737422467264, 0.00102778258611736, 0.116070068545316, 0.0614971217599318	\	\	\	\	\	\	166400, 87286, 23216, 92432, 85345, 91549	/	/	/	/	/	/
G22104U	S:G181V	Immune escape (PMID: 36733340)	42213	/	Neovison_vison(3); Odocoileus_virginianus(3)	1	Y	/	/	/	/	/	/	0.000215735101950245, 0.000155789372768018, 0.00115340253748558, 0.00743540422276966, 0.512268353308887, 0.451362895768198	\	\	\	\	\	\	162236, 83446, 21675, 88899, 81266, 90836	/	/	/	/	/	/
G22104C	S:G181A	Unknown	5625	/	Manis_javanica(5); Rhinolophus_marshalli(1); Rhinolophus_pusillus(1)	1	/	/	/	/	Y	/	/	\	\	\	\	0.00215118715944673, 0.00273050055960789, 0.00248441212296634, 0.0137835298736627, 0.0601265031625791, 0.0289000526741983	\	\	/	/	/	/	162236, 103644, 82917, 71317, 39999, 127197	/	/
A22108C	S:K182N	Unknown	6175	/	/	1	/	/	/	/	Y	/	/	\	\	\	\	0.000464576074332172, 0.000343343955536958, 0.000545221702359669, 0.068027104914713, 0.0969719121657716, 0.156744854161828	\	\	/	/	/	/	159285, 93201, 78867, 64195, 35567, 116259	/	/
C22109A	S:Q183K	Unknown	770	/	/	1	Y	/	/	/	/	/	/	0.000763103925215815, 0.00251038301799723, 0.00214132762312634, 0.00267374881116873, 0.0741304627524982, 0.160843729583424	\	\	\	\	\	\	125802, 54175, 13076, 55727, 46634, 64286	/	/	/	/	/	/
A22110G	S:Q183R	Unknown	1889	/	Neovison_vison(2)	2	Y	Y	/	/	/	/	/	0.00023906287353574, 0.000142095914742451, 8.81756458866061e-05, 0.00390339616339992, 0.385457591865034, 0.385516009902196	0.00023906287353574, 0.000100605645988853, 5.79240037071362e-05, 0.00396338307280498, 0.134619849100406, 0.128483867237192	\	\	\	\	\	104575, 42225, 11341, 47907, 34616, 49282	104575, 49699, 34528, 67619, 34460, 8647	/	/	/	/	/
U22126G	S:N188K	Unknown	124	/	/	1	/	Y	/	/	/	/	/	\	0.00011396271140083, 0.000214712071112638, 0.000175500175500175, 0.0236968188423521, 0.0239535711352624, 0.0100218868793918	\	\	\	\	\	/	87748, 46574, 34188, 69503, 36529, 8681	/	/	/	/	/
U22195G	S:N211K	Unknown	930	/	Mesocricetus_auratus(10)	2	Y	Y	/	/	/	/	/	7.24983536832184e-05, 5.46821599453178e-05, 0.000116036203295428, 0.00393025399426465, 0.160716128366526, 0.128473137870688	7.24983536832184e-05, 3.51761740048074e-05, 3.50674171093928e-05, 0.00377038613345578, 0.0232148657196096, 0.102090391868567	\	\	\	\	\	165521, 73150, 17236, 78112, 58146, 83426	165521, 85285, 57033, 113251, 58497, 15643	/	/	/	/	/
G22205U	S:D215Y	Unknown	10449	/	Felis_catus(1)	1	/	Y	/	/	/	/	/	\	7.92518624187668e-05, 6.44821545637245e-05, 5.90249085113918e-05, 0.00610612111382191, 0.0860531730342518, 0.140399467376831	\	\	\	\	\	/	201888, 93049, 67768, 146738, 74361, 18775	/	/	/	/	/
A22206G	S:D215G	Unknown	43958	Beta	Chlorocebus_sabaeus(3); Mus_musculus(2); Neovison_vison(3); Rhinolophus_shameli(2)	2	/	Y	/	/	/	/	Y	\	0.000897058749830862, 0.000262054507337526, 7.46368915227419e-05, 0.0601403460015285, 0.208887381275441, 0.133775626733373	\	\	\	\	0.000897058749830862, 0.000315357931251971, 0, 0.163349266367031, 0.143748731479602, 0.126108144072216	/	199541, 91584, 66991, 143930, 73700, 18389	/	/	/	/	199541, 3171, 6324, 84102, 39416, 55611
A22206C	S:D215A	Unknown	538	/	/	1	/	Y	/	/	/	/	/	\	0.00035080509769922, 0.000240216631726066, 0.000149273783045484, 0.00121586882512332, 0.130827679782904, 0.0284409157648594	\	\	\	\	\	/	199541, 91584, 66991, 143930, 73700, 18389	/	/	/	/	/
U22207G	S:D215E	Unknown	3991	/	/	1	/	/	Y	/	/	/	/	\	\	6.11825168604897e-05, 0.000106837606837607, 3.81512971441029e-05, 0.000465418122463963, 0.0283056798992146, 0.155760188087774	\	\	\	\	/	/	212479, 28080, 183480, 152551, 74614, 20416	/	/	/	/
C22214G	S:Q218E	Unknown	1444	/	/	1	/	/	/	/	Y	/	/	\	\	\	\	0.000774093074386222, 0.000702003600865529, 0.00116538914385948, 0.0909048222754378, 0.1781740231901, 0.219305374945817	\	\	/	/	/	/	218320, 121082, 83234, 85188, 51315, 147648	/	/
A22296G	S:H245R	Rapid adaptation to available cellular proteases (PMID: 35019723)	1636	/	Neovison_vison(1)	1	/	/	/	/	/	/	Y	\	\	\	\	\	\	0.00212702245375211, 0.00277213084457586, 0, 0.0295454545454545, 0.494707324592956, 0.600717287042146	/	/	/	/	/	/	420776, 5411, 10790, 135960, 68113, 94244
C22432U	S:D290D	Unknown	14495	/	Canis_lupus_familiaris(1); Manis_javanica(9); Odocoileus_virginianus(2); Rhinolophus_malayanus(1); Rhinolophus_marshalli(1); Rhinolophus_pusillus(1)	1	/	/	/	/	/	Y	/	\	\	\	\	\	0.00120218957871397, 0.00100722834459059, 0.00119688809096349, 0.00221799746514575, 0.386989538027507, 0.368828465853441	\	/	/	/	/	/	288640, 50634, 48459, 110460, 212675, 179696	/
A22495U	S:G311G	Unknown	289	/	Rhinolophus_malayanus(1)	1	/	/	/	/	Y	/	/	\	\	\	\	0.000121513010571632, 0.000488400488400488, 0.000333363428642864, 0.0304751103730406, 0.0539329680869234, 0.0437540494130333	\	\	/	/	/	/	345642, 180180, 143987, 123445, 76113, 220711	/	/
A22534G	S:E324E	Unknown	1250	/	/	1	/	/	/	/	Y	/	/	\	\	\	\	0.000182138806328496, 0.000147519502946051, 0.000123502531801902, 8.35930689403981e-05, 0.0108530196698626, 0.0127420705704842	\	\	/	/	/	/	241574, 115239, 97164, 83739, 50585, 156411	/	/
C22624U	S:N354N	Unknown	54468	/	Manis_javanica(13); Mustela_putorius_furo(1); Odocoileus_virginianus(4)	1	Y	/	/	/	/	/	/	0.000464889130986035, 0.000326086956521739, 0.000216134435618955, 0.000252960427503122, 0.0114878527679278, 0.0831749638504441	\	\	\	\	\	\	212954, 64400, 18507, 63251, 68246, 96820	/	/	/	/	/	/
G22632A	S:R357K	Unknown	4579	/	/	1	Y	/	/	/	/	/	/	0.000217028874705285, 0.000193454779945188, 0.00547320410490308, 0.0409790438768828, 0.106569701432999, 0.335401428073842	\	\	\	\	\	\	202738, 62030, 17540, 61080, 65178, 91872	/	/	/	/	/	/
G22661U	S:V367F	Increased infection; Enhanced affinity for hACE2 binding (PMID: 34105996, 34968787)；	3325	/	Felis_catus(1); Neovison_vison(9)	2	/	Y	/	/	/	Y	/	\	0.000137628166229802, 9.59508731529457e-05, 0.00326942388080615, 0.283207089459874, 0.336007919554004, 0.286640835579515	\	\	\	0.000137628166229802, 0.000171423673609325, 0.000360172882983832, 0.0451676036609935, 0.0332123411978221, 0.455640666533284	\	/	159851, 62532, 42821, 80796, 38386, 11872	/	/	/	159851, 23334, 24988, 52117, 82650, 69974	/
C22916A	S:L452M	Immune escape from nAb and vaccines; Enhanced affinity for ACE2 binding (PMID: 36519597, 35714668, 36198317)	37015	/	Neovison_vison(38)	1	/	/	Y	/	/	/	/	\	\	0.000194131477340543, 0.000147226618572638, 0.000120841832542222, 0.000125460769612207, 0.026651130133405, 0.0320950323974082	\	\	\	\	/	/	139081, 27169, 206882, 167383, 66939, 23150	/	/	/	/
C22978U	S:I472I	Unknown	7048	/	Rhinolophus_affinis(1); Rhinolophus_shameli(2)	1	/	/	/	Y	/	/	/	\	\	\	0.000251652358884753, 0.000236970568255423, 0.00183652460366481, 0.00148102975127412, 0.326454276692011, 0.636720061131068	\	\	\	/	/	/	210608, 126598, 121425, 137742, 139021, 140027	/	/	/
A23014U	S:E484D	Increased infection ; Enhance transmissibility and disease severity; Immune escape form nAb;TMEM106B-dependent entry pathway (PMID: 37421949, 33688646, 35467423, 39791910)	2954	/	/	2	/	/	Y	/	Y	/	/	\	\	0.000193772096818058, 0.000253601940054841, 0.000138517068232975, 0.619840101907426, 0.78548344709534, 0.767799113737075	\	0.000193772096818058, 0.000108897921010573, 0.00016390258116213, 0.0182454572535001, 0.0324594633268314, 0.114897366290422	\	\	/	/	294160, 63091, 375405, 389373, 140791, 44005	/	294160, 312219, 164732, 228276, 132781, 335952	/	/
A23014C	S:E484D	Increased infection ; Enhance transmissibility and disease severity; Immune escape form nAb;TMEM106B-dependent entry pathway (PMID: 37421949, 33688646, 35467423, 39791910)	363	/	Canis_lupus_familiaris(1); Mus_musculus(22); Odocoileus_virginianus(1)	6	/	Y	Y	Y	Y	Y	Y	\	0.000152977971172151, 0.00011072480457072, 0.000166484458675783, 0.429968988012213, 0.996523877385643, 0.989992213621582	0.000152977971172151, 7.92506062671379e-05, 0.000103887801174731, 0.320928775236085, 0.213330397539615, 0.231132825815248	0.000152977971172151, 0.000195538709143691, 7.02835671613548e-05, 0.000654405180133636, 0.607002854424358, 0.882549580266262	0.000152977971172151, 2.56230402377818e-05, 0.000770949178058908, 0.121011407243863, 0.0839352015725141, 0.260939062723246	0.000152977971172151, 8.86507358011072e-05, 0.471323459553041, 0.997390961053228, 0.997063903925863, 0.997374453011044	0.000152977971172151, 0.000355071606107232, 0.00665473660664355, 0.957805840568272, 0.996898941991974, 0.996786335856235	/	294160, 180628, 180197, 417258, 178935, 43666	294160, 63091, 375405, 389373, 140791, 44005	294160, 199449, 184965, 203238, 236475, 239914	294160, 312219, 164732, 228276, 132781, 335952	294160, 101522, 94729, 233036, 268043, 383920	294160, 8449, 17882, 190050, 93194, 123535
A23040G	S:Q493R	Increased hACE2 and mACE2 binding (PMID: 36936816,37018380, 34954396)	3614784	Omicron	Canis_lupus_familiaris(10); Chlorocebus_sabaeus(1); Felis_catus(7); Mesocricetus_auratus(14); Mus_musculus(2); Neovison_vison(2); Odocoileus_virginianus(6)	4	/	Y	Y	/	/	Y	Y	\	0.000311956860822675, 0.000246685168054271, 0.000175107413449958, 0.00411870038359658, 0.0904320145520691, 0.587740978744439	0.000311956860822675, 0.000321293742804359, 0.00012647771423151, 0.000117506804712237, 0.260210062090176, 0.670541013544362	\	\	0.000311956860822675, 0.000220080801094116, 0.000137018320155395, 0.0978776839432577, 0.694683214968163, 0.824792294684214	0.000311956860822675, 0.000288683602771363, 0.000222439718836195, 0.000144202850539591, 0.245246185437903, 0.244495014164682	/	381463, 259440, 234142, 498701, 219900, 56644	381463, 74698, 506018, 468058, 172330, 52568	/	/	381463, 127226, 124071, 289872, 321322, 448833	381463, 10392, 22478, 256583, 108597, 150727
A23041C	S:Q493H	Increased hACE2 and mACE2 binding (PMID: 34580297, 34217923)	173	/	/	1	/	/	/	/	/	/	Y	\	\	\	\	\	\	9.68728399974865e-05, 0.000192012288786482, 0.000133558899474668, 0.00125879016278799, 0.136805644409512, 0.173467912576062	/	/	/	/	/	/	381944, 10416, 22462, 257390, 109418, 152178
A23055G	S:Q498R	Increased hACE2 and mACE2 binding (PMID: 35228716, 35120603, 37018380, 34954396);	7256978	Omicron	Canis_lupus_familiaris(17); Chlorocebus_sabaeus(5); Felis_catus(9); Gorilla_gorilla(2); Mesocricetus_auratus(16); Mus_musculus(2); Neovison_vison(7); Odocoileus_virginianus(7); Otolemur_garnettii(1)	2	/	/	/	/	/	Y	Y	\	\	\	\	\	0.000380684089308487, 0.000377963866654348, 0.00033533387216041, 0.0226135040745052, 0.099172619220692, 0.165428643115446	0.000380684089308487, 0.00040945849114546, 0.000333253987145918, 0.00608924800904451, 0.271225208705303, 0.428262812348268	/	/	/	/	/	367759, 119059, 116302, 274880, 309531, 434429	367759, 9769, 21005, 240588, 103615, 142109
A23063U	S:N501Y	Enhanced affinity for ACE2 binding; Increased transmission and infection; Resistance to nAbs，immuned sera and convalescent sera; Enhanced infection of mouse and ferret (PMID: 34414884, 33758836, 34315847,33501468, 33735608)	8534770	Gamma, Beta, Alpha, Omicron	Aonyx_cinereus(5); Canis_lupus_familiaris(29); Chaetophractus_villosus(3); Chlorocebus_sabaeus(5); Chrysocyon_brachyurus(1); Cygnus_columbianus(2); Dama_dama(1); Felis_catus(28); Gorilla_gorilla(4); Mesocricetus_auratus(16); Mus_musculus(26); Neovison_vison(13); Odocoileus_hemionus(1); Odocoileus_virginianus(154); Otolemur_garnettii(1); Panthera_leo(2); Panthera_tigris(6); Panthera_uncia(4); Prio…	1	/	/	/	Y	/	/	/	\	\	\	0.000133183660267509, 0.000196701277721278, 9.09165688952771e-05, 0.0531895331824977, 0.0963352360216864, 0.0713677271212177	\	\	\	/	/	/	367913, 238941, 230981, 250162, 279254, 297011	/	/	/
A23064C	S:N501T	Increased adaptation to mustelids, mink and mice; Increased infection ; Enhanced affinity for ACE2 binding (PMID: 35093235, 38140677,36166106, 33377145, 37041132, 35919871)	5489	/	Felis_catus(1); Manis_javanica(5); Neovison_vison(301); Odocoileus_virginianus(6)	1	/	/	/	Y	/	/	/	\	\	\	0.00023963771135093, 0.000133717771927625, 0.000125803624879619, 0.00692373881896224, 0.0894546157536355, 0.0185215670596298	\	\	\	/	/	/	367221, 239310, 230518, 249865, 279326, 297653	/	/	/
C23525U	S:H655Y	Increased spike cleavage and fusogenic capacity; Enhanced the stabilization of Spike on virions; More efficiently transmitted in hamsters ; Enhanced fitness of variants; Immune escape from mAbs (PMID: 35150638,37034621, 32540904)	7750204	Gamma, Omicron	Ateles_fusciceps(7); Canis_lupus_familiaris(15); Chaetophractus_villosus(3); Chlorocebus_sabaeus(8); Chrysocyon_brachyurus(1); Cygnus_columbianus(2); Felis_catus(18); Gorilla_gorilla(2); Mesocricetus_auratus(16); Mus_musculus(48); Nasua_nasua(1); Neovison_vison(9); Odocoileus_virginianus(22); Otolemur_garnettii(1); Saimiri_sciureus(1)	1	/	/	/	Y	/	/	/	\	\	\	0.00132438250209785, 0.000554868575414566, 0.000813679888265813, 0.00115077547932387, 0.0244041932920929, 0.0844644272721221	\	\	\	/	/	/	548180, 252312, 238423, 251135, 323469, 330506	/	/	/
C23609U	S:R683W	Unknown	2468	/	Odocoileus_virginianus(4)	1	/	/	/	/	Y	/	/	\	\	\	\	9.18990947939163e-06, 0.000358381439149588, 0.00134807531096359, 0.00870790409756548, 0.0293047545974309, 0.0136767976278725	\	\	/	/	/	/	217630, 181371, 88274, 129882, 80806, 188860	/	/
U23676C	S:V705A	Unknown	35	/	Odocoileus_virginianus(1)	4	/	Y	/	Y	/	Y	Y	\	0.000327071726829694, 0.000228750809425941, 0.000182742812986226, 0.000286883201117597, 0.147971660381671, 0.0164557183621308	\	0.000327071726829694, 0.000330646650377667, 0.000152402342183364, 0.00037692260927716, 0.66593364893531, 0.890441205989803	\	0.000327071726829694, 0.000200369773308925, 0.000167816355911994, 0.243146234026778, 0.231067241948885, 0.236399886072344	0.000327071726829694, 0.000946633534492959, 0.000236910684671879, 0.522114597885545, 0.799363778899573, 0.796734146604255	/	458615, 284152, 191526, 320688, 175020, 57123	/	458615, 232877, 249340, 246735, 321502, 348726	/	458615, 109797, 113219, 229290, 299679, 375677	458615, 8451, 16884, 279883, 110339, 167062
C23679U	S:A706V	Induces lower CTL immune response (PMID: 33013929)	6853	/	/	1	/	/	/	/	/	/	Y	\	\	\	\	\	\	0.000376201695702272, 0.000595238095238095, 0.000350508236943568, 0.00567165450467077, 0.0177435155599095, 0.0488894268595291	/	/	/	/	/	/	465176, 8400, 17118, 281752, 109223, 165230
C23709U	S:T716I	Decreased entry; Reduced recognition by CD8+ T cells (PMID: 36224497)	1100103	Alpha	Aonyx_cinereus(5); Canis_lupus_familiaris(10); Chrysocyon_brachyurus(1); Dama_dama(1); Felis_catus(15); Gorilla_gorilla(2); Neovison_vison(6); Odocoileus_hemionus(1); Odocoileus_virginianus(112); Panthera_leo(3); Panthera_tigris(7); Prionailurus_bengalensis_euptilurus(1)	1	/	Y	/	/	/	/	/	\	0.000300284269108089, 0.000216641692693759, 0.000263885933177272, 0.0237442632754489, 0.155946180555556, 0.110191028240199	\	\	\	\	\	/	299716, 166173, 117475, 220727, 115200, 35021	/	/	/	/	/
C23997U	S:P812L	Reduced fusion activity; Reduced pathogenesis (PMID: 38415690)	10780	/	Neovison_vison(1)	1	/	/	/	/	Y	/	/	\	\	\	\	0.000427862009950068, 0.00025373382446869, 0.000755459091290636, 0.0210462451125792, 0.258316865972661, 0.723668879742428	\	\	/	/	/	/	219697, 114293, 83393, 74170, 49087, 145047	/	/
C23997G	S:P812R	Enhanced entry (PMID: 33903110, 36339347)	460	/	/	5	/	Y	Y	Y	/	Y	Y	\	0.00196179283285616, 0.00253327563094396, 0.265271698218418, 0.827591100778547, 0.997868445141886, 0.983944426553802	0.00196179283285616, 0.0199167244968772, 0.128378758957349, 0.996887354794084, 0.998004632601234, 0.996119559517567	0.00196179283285616, 0.00198729292987902, 0.000409296138546743, 0.00152275061937277, 0.64151423022563, 0.869653973643787	\	0.00196179283285616, 0.00938674840161874, 0.226356156034132, 0.991771133975192, 0.996531135685153, 0.99687031615243	0.00196179283285616, 0.0253977968176255, 0.873005844258411, 0.997542699724518, 0.99638249430812, 0.997345823575332	/	219697, 94739, 71734, 147968, 76470, 21737	219697, 28820, 159785, 147463, 71666, 19070	219697, 68938, 78183, 82745, 98347, 98952	/	219697, 41761, 39376, 90778, 142698, 128767	219697, 3268, 6331, 90750, 39530, 57645
U24126C	S:F855S	Unknown	687	/	/	1	/	/	/	/	/	/	Y	\	\	\	\	\	\	0.000827302236873682, 0.00207200207200207, 0.000872854233343032, 0.00062005599293512, 0.0637130801687764, 0.223537845137671	/	/	/	/	/	/	316692, 3861, 6874, 106442, 47400, 78121
C24130U	S:N856N	Unknown	127072	/	Canis_lupus_familiaris(2); Felis_catus(1); Manis_javanica(19); Manis_pentadactyla(1); Odocoileus_virginianus(1); Rhinolophus_affinis(2); Rhinolophus_malayanus(4); Rhinolophus_marshalli(1); Rhinolophus_pusillus(3); Rhinolophus_stheno(1)	1	Y	/	/	/	/	/	/	0.000651941022243523, 0.000439837379044721, 0.000349555287994718, 0.000937294966726029, 0.037903032925982, 0.181151746500841	\	\	\	\	\	\	283768, 84122, 25747, 96021, 87803, 121815	/	/	/	/	/	/
C24138G	S:T859S	Unknown	513	/	/	1	/	/	/	/	/	Y	/	\	\	\	\	\	0.000776702075912821, 0.000924989160283278, 0.000458567112645662, 0.000515123497556465, 0.0131546594541431, 0.095236819725044	\	/	/	/	/	/	254924, 34595, 37072, 75710, 130144, 149333	/
G24140A	S:V860I	Unknown	771	/	/	1	/	/	/	/	/	/	Y	\	\	\	\	\	\	0.000447253510351565, 0.00253405131453912, 0.000530973451327434, 0.00274814640329329, 0.224090650385471, 0.191492657537642	/	/	/	/	/	/	254889, 3157, 5650, 89151, 38654, 64556
G24173U	S:A871S	Unknown	2442	/	Odocoileus_virginianus(3)	1	/	/	/	Y	/	/	/	\	\	\	0.000177279379934448, 4.4972791461166e-05, 0.000283964139385826, 0.000127303027497454, 0.0189788853574104, 0.0111276614387102	\	\	\	/	/	/	242555, 66707, 73953, 86408, 98794, 102717	/	/	/
C24213U	S:S884F	Unknown	2222	/	/	1	/	/	/	Y	/	/	/	\	\	\	0.000489553154877813, 0.0032621385893826, 0.76118246687054, 0.879032116300737, 0.387131705267241, 0.128846775559216	\	\	\	/	/	/	273719, 87366, 98100, 113774, 123746, 129914	/	/	/
C24374U	S:L938F	Unknown	11403	/	Felis_catus(1)	1	/	/	/	/	/	Y	/	\	\	\	\	\	0.000491748460827318, 0.000683123738549915, 0.000367849917233769, 0.0120255725499717, 0.447920438564728, 0.552982799026394	\	/	/	/	/	/	254195, 32205, 32622, 61785, 118751, 110517	/
C24795U	S:A1078V	Unknown	1846	/	Neovison_vison(1)	1	/	Y	/	/	/	/	/	\	0.000335134423856636, 0.000227837243794786, 0.000241414056595852, 0.000352453557377837, 0.0228078503825543, 0.100298062593145	\	\	\	\	\	/	486372, 223844, 190544, 436937, 233823, 53680	/	/	/	/	/
U25119G	S:L1186R	Unknown	206	/	/	6	/	Y	Y	Y	Y	Y	Y	\	0.00615033898103843, 0.0134694864326583, 0.0168085353510213, 0.0127813935370782, 0.0140011571204232, 0.0166989351403679	0.00615033898103843, 0.00818583276487272, 0.0133179491585757, 0.0112705385235063, 0.0110198691580274, 0.0133084427315428	0.00615033898103843, 0.0144010884038673, 0.0163582729954411, 0.0155021893442846, 0.0156003207542585, 0.014662007638639	0.00615033898103843, 0.0120115241313578, 0.0107217862274787, 0.0139982369212998, 0.0117128351295983, 0.0142114752359741	0.00615033898103843, 0.0148187775845928, 0.0141571616896888, 0.0143652183739194, 0.011138603821036, 0.0143933711918283	0.00615033898103843, 0.0146341463414634, 0.0165460186142709, 0.0155175171972484, 0.0108252495430901, 0.0113568439928273	/	252669, 86863, 60267, 123226, 60495, 16528	252669, 27853, 162938, 131582, 65881, 16606	252669, 69092, 59664, 73538, 82306, 86141	252669, 92328, 81423, 65794, 44908, 122577	252669, 37385, 34894, 70796, 123265, 111996	252669, 3075, 5802, 75012, 35565, 55209
C25487U	ORF3a:T32I	Reduced recognition by CD4+ T cells (PMID: 7124420).	8149	/	Canis_lupus_familiaris(1); Neovison_vison(1); Rhinolophus_malayanus(1)	1	/	/	/	/	/	Y	/	\	\	\	\	\	0.000341902378463513, 0.000225937641211026, 0.000303946505415047, 0.000889338544258871, 0.0164126308151463, 0.0961866688571872	\	/	/	/	/	/	356827, 53112, 62511, 122563, 231529, 219126	/
A26189G	ORF3a:E266G	Unknown	418	/	/	1	/	/	/	/	/	/	Y	\	\	\	\	\	\	0.000291181364392679, 0.000703482237073514, 0.000384615384615385, 0.000683809388133058, 0.136552355421884, 0.205611677082442	/	/	/	/	/	/	216360, 2843, 5200, 70195, 30589, 46724
G26257A	E:V5I	Unknown	1752	/	/	1	/	/	/	/	/	/	Y	\	\	\	\	\	\	0.000588923231141926, 0.00123031496062992, 0.00115621788283659, 0.000574388227021995, 0.146394574752691, 0.349034674242913	/	/	/	/	/	/	239420, 4064, 7784, 100977, 48219, 61948
U26321G	E:F26C	Unknown	37	/	/	2	/	Y	/	Y	/	/	/	\	0.00176356277122734, 0.272292787616344, 0.597080185141143, 0.330395199048604, 0.258840111097293, 0.17709205437946	\	0.00176356277122734, 0.0799372008256115, 0.112989272252827, 0.229264495604572, 0.103334154553667, 0.323038547393968	\	\	\	/	267073, 131399, 109322, 200127, 96492, 25083	/	267073, 91084, 103470, 118191, 121770, 133498	/	/	/
C26333U	E:T30I	Enhanced stability of E protein (PMID: 34337139,33319124).	1449	/	Mesocricetus_auratus(1); Mus_musculus(2); Odocoileus_virginianus(3)	4	/	Y	Y	Y	Y	/	/	\	0.00380761242771131, 0.0131064911431893, 0.313958848040119, 0.500982890425919, 0.679201957841942, 0.790616084509214	0.00380761242771131, 0.00746268656716418, 0.000624916099227419, 0.0014491467778665, 0.0100626145575771, 0.0422479547879698	0.00380761242771131, 0.0069751321375964, 0.0195639058864087, 0.0498664736566252, 0.0665629390891554, 0.0746019965656742	0.00380761242771131, 0.00928244587611264, 0.211622735536771, 0.823674596722853, 0.857047586585059, 0.844778500598275	\	\	/	286006, 138481, 108476, 206025, 99293, 25938	286006, 37386, 216029, 202878, 81291, 25303	286006, 92328, 104427, 120201, 125971, 137436	286006, 175708, 138057, 102101, 67477, 145418	/	/
C26366U	E:A41V	Decreased binding between E and S (PMID: 33319124)	2707	/	Odocoileus_virginianus(1)	1	/	/	/	/	/	/	Y	\	\	\	\	\	\	0.000717733253226776, 0.00102923013585838, 0.000315623356128353, 0.00677718517511975, 0.105949008498584, 0.117877577780427	/	/	/	/	/	/	248003, 4858, 9505, 117748, 58245, 67112
U26500C	NCR	Unknown	205	/	Neovison_vison(1)	1	/	/	/	/	/	Y	/	\	\	\	\	\	0.000259228535877229, 0.000265027032757341, 9.48181861280994e-05, 0.00026694349695981, 0.121906488014327, 0.125547966153532	\	/	/	/	/	/	96440, 18866, 21093, 33715, 46347, 39236	/
U26531G	M:D3E	Unknown	114	/	/	1	/	/	/	Y	/	/	/	\	\	\	0.000385415863716951, 0.000253562553882043, 0.000707080230036768, 0.000320217748068687, 0.0251055321039769, 0.0122764422254899	\	\	\	/	/	/	51892, 19719, 21214, 24983, 27006, 29243	/	/	/
C26681U	M:F53F	Unknown	701733	/	Chlorocebus_sabaeus(1); Felis_catus(6); Gorilla_gorilla(4); Neovison_vison(2); Odocoileus_virginianus(3); Rhinolophus_malayanus(1); Rhinolophus_sinicus(1)	2	Y	/	/	/	/	Y	/	0.00127347761539614, 0.000710769473767341, 0.00670320961563862, 0.0544126129590463, 0.0519976023063529, 0.0217949291907299	\	\	\	\	0.00127347761539614, 0.000570678536780232, 0.00105540897097625, 0.00451772673687209, 0.0677016030454371, 0.157551869491433	\	146842, 113961, 30284, 114422, 105101, 134022	/	/	/	/	146842, 52569, 58745, 126391, 171798, 219204	/
C26895U	M:H125Y	CD8+ T Cell epitope ; Altered Transmembrane protein (PMID: 34458642) Altered Ordered interface (34458642)	15610	/	Gorilla_gorilla(4); Mus_musculus(16); Neovison_vison(3); Odocoileus_virginianus(2)	1	/	/	/	Y	/	/	/	\	\	\	0.000485522939032191, 0.000950867232559915, 0.0034937393211435, 0.0199139911058985, 0.0299856004218468, 0.247878963133515	\	\	\	/	/	/	389271, 144079, 156852, 163704, 197228, 183283	/	/	/
G27163A	M:S214N	Unknown	158	/	Rhinolophus_malayanus(2); Rhinolophus_sinicus(1); Rhinolophus_stheno(1)	1	Y	/	/	/	/	/	/	0.000407869381911409, 0.00038419178854084, 0.00038971161340608, 0.0201409634055265, 0.0149006397631111, 0.0897471479279569	\	\	\	\	\	\	240273, 117129, 28226, 128544, 73621, 136918	/	/	/	/	/	/
C27208A	ORF6:H3N	Unknown	66	/	/	1	/	/	/	/	/	Y	/	\	\	\	\	\	1.37662355540566e-05, 2.99311583358276e-05, 0, 2.2002684327488e-05, 0.0312454855020122, 0.063976671209864	\	/	/	/	/	/	145283, 33410, 38436, 90898, 96910, 157745	/
C27769U	ORF7b:S5L	Unknown	14297	/	Odocoileus_virginianus(10)	1	/	/	/	Y	/	/	/	\	\	\	0.000285492883070272, 0.000117265371535785, 0.000294865651837382, 0.000234058915972849, 0.156328092873185, 0.0300320341697811	\	\	\	/	/	/	24519, 25583, 27131, 29907, 31613, 37460	/	/	/
U27910G	ORF8:F6C	Unknown	48	/	/	1	/	Y	/	/	/	/	/	\	0, 0, 0, 3.296582542764e-05, 0.0154601074014374, 0.0127151866371229	\	\	\	\	\	/	248746, 145200, 122089, 273010, 112289, 29335	/	/	/	/	/
A27965G	ORF8:S24S	Unknown	888	/	/	1	/	/	Y	/	/	/	/	\	\	0.00018236967943165, 0.000181346427475379, 0.000113204224613953, 8.87353001348284e-05, 0.0232930064535551, 0.0119541558971568	\	\	\	\	/	/	372869, 71686, 477014, 405701, 159447, 58808	/	/	/	/
C27970U	ORF8:T26I	Unknown	7573	/	Manis_javanica(5); Odocoileus_virginianus(2)	1	/	/	/	Y	/	/	/	\	\	\	0.000347913216527269, 0.000340514217494226, 0.000622038195994264, 0.00802809623633102, 0.0913262399334801, 0.0168923797615484	\	\	\	/	/	/	359285, 243749, 210598, 238039, 259772, 283915	/	/	/
C28115U	ORF8:I74I	Unknown	3984	/	Odocoileus_virginianus(2)	1	/	Y	/	/	/	/	/	\	0.00034789566608974, 0.000369941644688951, 0.000227067966569736, 0.0244083290238189, 0.179154468744619, 0.121915075520091	\	\	\	\	\	/	344931, 167594, 136523, 262984, 116140, 35090	/	/	/	/	/
C28253U	ORF8:F120F	Unknown	160785	Beta	Aonyx_cinereus(3); Canis_lupus_familiaris(1); Felis_catus(7); Mus_musculus(1); Nasua_nasua(1); Neovison_vison(52); Odocoileus_virginianus(22); Panthera_leo(4); Tadarida_brasiliensis(2)	2	/	/	/	Y	/	Y	/	\	\	\	0.000480723007403134, 0.00082688278178953, 0.0057336530604043, 0.0389943916329226, 0.176074867544792, 0.341419151672851	\	0.000480723007403134, 0.000223581455515275, 0.000366213421043708, 0.00467109438846414, 0.0750806405068649, 0.134224792359184	\	/	/	/	478446, 230988, 223941, 230905, 251217, 270556	/	478446, 125234, 147455, 241057, 311878, 436812	/
C28311U	N:P13L	Reduced recognition by CD8+ T cells ; Decreased interaction between N and M; Decreased interaction with G3BP1 (PMID: 34729465,33497392,38492217)	7643025	Omicron	Ateles_fusciceps(8); Canis_lupus_familiaris(23); Chlorocebus_sabaeus(5); Felis_catus(22); Gorilla_gorilla(2); Mesocricetus_auratus(16); Mus_musculus(1); Neovison_vison(15); Odocoileus_virginianus(9); Otolemur_garnettii(1); Saimiri_sciureus(1)	2	Y	/	/	/	Y	/	/	0.000509319216292156, 0.000337480249735385, 0.00176776815790206, 0.0290679687823921, 0.167064584934763, 0.23572275928863	\	\	\	0.000509319216292156, 0.000885304183528217, 0.00101144040728624, 0.0409344644810539, 0.0923026362121177, 0.0919722354566157	\	\	528156, 260756, 71842, 313541, 196439, 390289	/	/	/	528156, 429231, 206636, 212999, 170396, 457562	/	/
C28657U	N:D128D	Unknown	64970	/	Neovison_vison(1); Odocoileus_virginianus(13); Panthera_leo(3); Rhinolophus_affinis(1); Rhinolophus_malayanus(4); Rhinolophus_marshalli(1); Rhinolophus_pusillus(3); Rhinolophus_shameli(2)	1	Y	/	/	/	/	/	/	0.000705770501441334, 0.000490987789908909, 0.000601474158482973, 0.00109433590407186, 0.0666584607565584, 0.10427555222763	\	\	\	\	\	\	755203, 309580, 91442, 385622, 251851, 467425	/	/	/	/	/	/
G28681U	N:E136D	Destabilizing N protein (Prediction by CNCB)	530309	/	Canis_lupus_familiaris(1); Odocoileus_virginianus(8)	1	Y	/	/	/	/	/	/	0.000974491742782482, 0.14352674714261, 0.107048796167645, 0.324126720096779, 0.338390799528068, 0.176208328503883	\	\	\	\	\	\	828124, 324072, 96442, 396780, 272073, 500402	/	/	/	/	/	/
A28762G	N:Q163Q	Unknown	860	/	/	1	Y	/	/	/	/	/	/	0.000166308243727599, 0.055451650406915, 0.167832011115593, 0.213109109008834, 0.0627103395421679, 0.0123233282845031	\	\	\	\	\	\	348750, 118698, 44622, 159721, 120044, 223154	/	/	/	/	/	/
C28826U	N:R185C	Decreased dimerized-N (PMID: 38559000)	2269	/	Neovison_vison(2)	1	/	/	/	Y	/	/	/	\	\	\	0.000567299839784551, 0.000586004007000372, 0.00259428927967424, 0.0648632992629517, 0.0961427517273764, 0.0128940373231283	\	\	\	/	/	/	320818, 126279, 121806, 131199, 149070, 183961	/	/	/
A28864U	N:S197S	Unknown	1601	/	/	1	/	Y	/	/	/	/	/	\	7.12039032122248e-05, 7.97787469418147e-05, 6.52845681788507e-05, 0.000232353704298931, 0.148161602122686, 0.0972719141323792	\	\	\	\	\	/	323016, 150416, 137858, 258227, 126632, 35776	/	/	/	/	/
C28887U	N:T205I	Destabilizing N protein (Prediction by CNCB)	161819	Beta	Canis_lupus_familiaris(7); Felis_catus(11); Mus_musculus(1); Neovison_vison(73); Panthera_uncia(4); Rhinolophus_malayanus(1)	1	Y	/	/	/	/	/	/	0.00069764974269192, 0.000204384374484918, 0.000244332361821323, 0.000759707945831294, 0.0866102181400689, 0.143766180167336	\	\	\	\	\	\	376980, 151675, 57299, 196128, 125424, 266530	/	/	/	/	/	/
C29367U	N:P365L	Unknown	22219	/	Canis_lupus_familiaris(1); Neovison_vison(33); Odocoileus_virginianus(1)	1	/	/	/	/	Y	/	/	\	\	\	\	0.000556112008946951, 0.000322057350064411, 0.000337903697446228, 0.00191087516736979, 0.0250387530141233, 0.0376193912308062	\	\	/	/	/	/	325474, 251508, 153890, 148623, 92896, 257766	/	/
G29516U	N:D415Y	Unknown	74	/	/	1	/	/	/	/	Y	/	/	\	\	\	\	7.36533120636939e-05, 3.67916740441638e-05, 6.72435603784131e-05, 0.00232163733061104, 0.0782279106814249, 0.16390996514409	\	\	/	/	/	/	556662, 434881, 237941, 242932, 182045, 504649	/	/
A29552G	NCR	Unknown	1664	/	/	1	/	/	/	Y	/	/	/	\	\	\	0.000378721315647553, 0.000296158089188009, 0.000367547781211557, 0.00061598589604707, 0.0196613622188271, 0.0135396720216635	\	\	\	/	/	/	330058, 135063, 133316, 141237, 174759, 191659	/	/	/
G29717C	3'UTR	Unknown	137	/	/	2	/	/	/	Y	/	Y	/	\	\	\	0.00661280292720735, 0.00689777003598837, 0.0041071947469543, 0.00579283020552978, 0.0149451943469901, 0.0130667429013656	\	0.00661280292720735, 0.0085566811118165, 0.0043948590530636, 0.0079778938535951, 0.0130929948338908, 0.0126087805724951	\	/	/	/	443836, 243412, 230571, 246339, 302706, 346299	/	443836, 108687, 144487, 227629, 410754, 460790	/
G29755U	3'UTR	Unknown	6240	/	Canis_lupus_familiaris(5); Felis_catus(11); Mus_musculus(1); Neovison_vison(19); Odocoileus_virginianus(1)	1	/	/	Y	/	/	/	/	\	\	0.000129882178309676, 2.70592055417253e-05, 6.09222521295096e-05, 0.000254684700340978, 0.133824135592619, 0.0746400308101326	\	\	\	\	/	/	377265, 73912, 361116, 333746, 225617, 80493	/	/	/	/
G29825A	3'UTR	Unknown	6116	/	Odocoileus_virginianus(1)	4	/	Y	/	Y	/	Y	Y	\	0.00108685201673752, 0.00117593963933613, 0.00144855370965552, 0.00112952819786465, 0.0178718296396737, 0.064632222149995	\	0.00108685201673752, 0.00147480195516602, 0.00169491525423729, 0.00177504111677163, 0.587974109627591, 0.620136958675657	\	0.00108685201673752, 0.00169321942584469, 0.00144092219020173, 0.20865286183797, 0.177189172008264, 0.171166620362185	0.00108685201673752, 0.00280461202866937, 0.175527039413382, 0.453379445300164, 0.704366217378836, 0.731972948935242	/	239223, 157321, 88364, 111551, 89974, 169219	/	239223, 94928, 88500, 99716, 95943, 114049	/	239223, 38979, 46498, 55681, 94385, 79186	239223, 3209, 6546, 103227, 27896, 59591
G29841A	3'UTR	Unknown	783	/	/	6	/	Y	Y	Y	Y	Y	Y	\	0.00792176238796219, 0.0114095959810975, 0.0143668272539573, 0.0174243416743089, 0.0162954471012119, 0.0181253476729093	0.00792176238796219, 0.0131348511383538, 0.0107225829510931, 0.0169224024550636, 0.01472, 0.0173160173160173	0.00792176238796219, 0.0120343839541547, 0.0126560028124451, 0.0129743303571429, 0.0168976794891761, 0.015146652974777	0.00792176238796219, 0.0147880763856544, 0.0130338881090836, 0.01423005251567, 0.014077785731329, 0.0154649947753396	0.00792176238796219, 0.0143540669856459, 0.0136404971203395, 0.0150973381009138, 0.0134680134680135, 0.0162744894785944	0.00792176238796219, 0.0135135135135135, 0.0140692640692641, 0.0149970449172577, 0.0175154944758825, 0.0169091135148576	/	48979, 23489, 11624, 15266, 12212, 21572	48979, 3426, 33574, 11405, 9375, 3003	48979, 13960, 11378, 14336, 12842, 15581	48979, 8588, 14961, 5903, 4191, 14355	48979, 5643, 6598, 7551, 14553, 9647	48979, 444, 924, 13536, 3711, 8043
