# Supplementary material for: Convergent Evolution and Host-Limiting Impacts of SARS-CoV-2 Revealed by Cellular Experiments
Source: Mol Biol Evol. 2025 Oct 28;42(11):msaf274. doi: 10.1093/molbev/msaf274 (PMC12619125; doi:10.1093/molbev/msaf274)
Supplement: msaf274_Supplementary_Data [file msaf274_supplementary_data.zip › Supplementary table S4-The information of indels identified in this study.xlsx]

## Sheet: Sheet1
Indel	Annotation	Handle	Pos	MAuF in P0	MAuF in Calu-3	MAuF in Huh-7	MAuF in Caco-2	MAuF in LLC-MK2	MAuF in Vero E6	MAuF in CRFK	MAuF in BHK-21	Coverage in P0	Coverage in Calu-3	Coverage in Huh-7	Coverage in Caco-2	Coverage in LLC-MK2	Coverage in Vero E6	Coverage in CRFK	Coverage in BHK-21
Del_505_510_6	ORF1ab:G82_H83del	ORF1ab_505_510_C_p.G82_H83del	505	0.140141	0.061868, 0.0512019, 0.0382673, 0.02903, 0.0337392	0.00663236, 0.000241663, 0, 0.000296718, 0.000313332	0.0458677, 0.0177819, 0.0165734, 0.0228715, 0.0387519	0.0505659, 0.0328199, 0.118154, 0.159334, 0.027177	0.0285585, 0.0107289, 0.0266368, 0.022412, 0.0135216	0.0682291, 0.0189394, 0.0239793, 0.0333866, 0.0159803	0.095729, 0.0162602, 0.00756562, 0.00282167, 0.000710076	61431	15032, 5117, 18815, 15949, 29402	17490, 12414, 27140, 33702, 38298	7042, 31324, 29143, 21424, 7948	13606, 11426, 16250, 17184, 17478	22095, 18082, 14266, 10307, 25145	7211, 7128, 14721, 33786, 25594	679, 1230, 17183, 8860, 14083
Del_508_522_15	ORF1ab:G82_V86del	ORF1ab_508_522_A_p.G82_V86del	508	0.145744	0.065326, 0.0613363, 0.0486847, 0.0355809, 0.0425816	0.00726159, 0.000312573, 0.000218484, 0.000147834, 0.000350517	0.044536, 0.02492, 0.0182987, 0.0221485, 0.0397727	0.0528405, 0.0294345, 0.0216863, 0.097915, 0.028083	0.0263794, 0.0115721, 0.00940458, 0.0202889, 0.0153875	0.0726639, 0.0166553, 0.0237311, 0.029308, 0.0422126	0.0907821, 0.0179969, 0.0125832, 0.00311678, 0.000588043	62459	15415, 5478, 20376, 16329, 29966	17627, 12797, 32039, 40586, 39941	7769, 31862, 34210, 24110, 9328	13853, 11619, 16462, 17842, 18018	25664, 18320, 16375, 11977, 26840	7459, 7325, 16392, 37430, 33355	716, 1278, 17722, 10267, 15305
Del_510_518_9	ORF1ab:G82_M85delinsV	ORF1ab_510_518_G_p.G82_M85delinsV	510	0.150615	0.0679414, 0.066315, 0.0530639, 0.0367296, 0.0430469	0.0073076, 0, 0, 0.000108389, 0.000282442	0.0488537, 0.025714, 0.0207125, 0.0248018, 0.0468642	0.0554666, 0.0308706, 0.0235395, 0.105757, 0.0297421	0.0304339, 0.0121025, 0.0105104, 0.0239942, 0.0167041	0.075958, 0.0178943, 0.0263379, 0.0333568, 0.0476937	0.0998573, 0.0183559, 0.0131919, 0.00396453, 0.000887736	62311	15219, 5308, 19599, 16145, 29735	17516, 12525, 29411, 36904, 38946	7328, 31617, 31720, 22700, 8642	13738, 11532, 16313, 17493, 17719	23855, 18178, 15223, 11086, 25802	7333, 7209, 15491, 35555, 29983	701, 1253, 17435, 9585, 14644
Del_510_523_14	ORF1ab:H83fs	ORF1ab_510_523_G_p.H83fs	510	0.146287	0.0653501, 0.0610603, 0.0490369, 0.0355607, 0.0426431	0.0071844, 0.000391298, 0.000186898, 0.000122856, 0.000350684	0.0440211, 0.0247754, 0.0178911, 0.0223142, 0.0404365	0.052502, 0.0296098, 0.0218106, 0.0989683, 0.0283145	0.0267822, 0.0116031, 0.00939769, 0.0207379, 0.0155097	0.0725904, 0.0166803, 0.0238573, 0.0297608, 0.0422704	0.0910364, 0.0179687, 0.0126412, 0.00317338, 0.000453868	62275	15394, 5470, 20352, 16282, 29829	17538, 12778, 32103, 40698, 39922	7769, 31725, 34207, 24155, 9348	13809, 11584, 16414, 17834, 18012	25726, 18271, 16387, 12007, 26822	7439, 7314, 16431, 37499, 33475	714, 1280, 17799, 10399, 15423
Del_515_520_6	ORF1ab:M85_V86del	ORF1ab_515_520_T_p.M85_V86del	515	0.0590072	0.0389476, 0.0658199, 0.0619414, 0.0470123, 0.0532166	0.0013304, 0.000398851, 0.000299611, 0.000290882, 0.000332932	0.0317371, 0.0244823, 0.0209501, 0.0299085, 0.046846	0.0323936, 0.0289007, 0.0215456, 0.0305363, 0.0201106	0.0125765, 0.0125472, 0.0105934, 0.0198711, 0.0160283	0.0377882, 0.0175512, 0.0132041, 0.00625179, 0.0020664	0.0219436, 0.0248597, 0.0151915, 0.00612182, 0.00174966	54129	14481, 5196, 19357, 15932, 29239	17288, 12536, 30039, 37816, 39047	7121, 31002, 31933, 22736, 8624	13089, 11280, 16059, 15981, 17354	23695, 18012, 15387, 11172, 25767	6854, 7122, 15374, 34870, 29520	638, 1247, 17444, 9801, 14860
Del_518_520_3	ORF1ab:M85del	ORF1ab_518_520_T_p.M85del	518	0.174159	0.0836883, 0.0464976, 0.0433164, 0.0322497, 0.0315628	0.0115396, 0.000162681, 0.000102764, 0.000218645, 0.000339443	0.0671892, 0.0305648, 0.0250129, 0.0398898, 0.0476989	0.0670792, 0.0393233, 0.0259432, 0.101053, 0.030118	0.0340238, 0.0141916, 0.0132353, 0.025046, 0.0198197	0.0963941, 0.0219969, 0.0691317, 0.0726136, 0.0168288	0.126285, 0.277457, 0.529928, 0.301155, 0.28732	59147	14554, 4968, 18538, 15442, 27976	16985, 12294, 29193, 36589, 38298	7144, 30329, 30984, 22136, 8344	13253, 11113, 15611, 16714, 17199	23366, 17616, 14960, 10860, 25177	7044, 7001, 15145, 34718, 28879	681, 1211, 17091, 9354, 14409
Del_519_523_5	ORF1ab:M85fs	ORF1ab_519_523_A_p.M85fs	519	0.0443314	0.0228628, 0.0345787, 0.0361701, 0.0293546, 0.0300176	0.00130239, 0.000400866, 0.00028993, 0.000153159, 0.000282341	0.0258333, 0.0181179, 0.0151749, 0.018584, 0.028368	0.0253006, 0.0218083, 0.0146539, 0.0207577, 0.0145858	0.00908941, 0.00790401, 0.00681615, 0.0120493, 0.0103754	0.0295735, 0.0124038, 0.00968694, 0.00434647, 0.00129592	0.0173502, 0.0217742, 0.0110332, 0.00427733, 0.000397746	52288	14084, 5032, 18883, 15432, 27817	16892, 12473, 31042, 39175, 38960	7200, 30136, 32422, 22923, 8707	12806, 11005, 15559, 15705, 17140	24204, 17586, 15698, 11370, 25734	6729, 7014, 15588, 35201, 30866	634, 1240, 17402, 10053, 15085
Del_521_523_3	ORF1ab:V86del	ORF1ab_521_523_G_p.V86del	521	0.0582725	0.0470387, 0.0348767, 0.0412075, 0.0317264, 0.0322697	0.00314858, 0, 0.0000970905, 0.00010259, 0.000283228	0.0313895, 0.0239779, 0.0192976, 0.0304597, 0.0338689	0.0320508, 0.0257276, 0.0165343, 0.0217294, 0.0159307	0.0133665, 0.0094119, 0.0094092, 0.0179455, 0.0130742	0.0393677, 0.0153054, 0.0519288, 0.0407143, 0.00172554	0.0331754, 0.273469, 0.52224, 0.294449, 0.283542	51877	14031, 4989, 18783, 15350, 27673	16833, 12433, 30899, 38990, 38838	7168, 29986, 32232, 22817, 8651	12761, 10961, 15483, 15601, 17074	24090, 17531, 15623, 11312, 25623	6706, 6991, 15502, 35000, 30715	633, 1225, 17266, 9944, 14996
Del_686_694_9	ORF1ab:K141_F143del	ORF1ab_686_694_A_p.K141_F143del	686	0.0297994	0.0205819, 0.0362553, 0.0386493, 0.0231723, 0.0208982	0.0096341, 0.000330907, 0.0000311203, 0.0000358173, 0.000156414	0.012117, 0.0140551, 0.0120591, 0.0160747, 0.0342942	0.0141669, 0.00818591, 0.016077, 0.0171603, 0.121691	0.0114185, 0.00911827, 0.00608281, 0.00819355, 0.00865926	0.0256717, 0.0154141, 0.0615614, 0.0038533, 0.000242957	0.021471, 0.0130719, 0.00678488, 0.00338637, 0.000112039	151077	50044, 15446, 59406, 49024, 66800	51380, 39286, 96400, 111678, 134259	21705, 90857, 84915, 68928, 29072	37764, 36404, 46215, 55535, 57161	76280, 44526, 44223, 33563, 72639	23372, 21928, 48943, 93167, 98783	2189, 3519, 48048, 27463, 35702
Del_737_748_12	ORF1ab:Q158_W161del	ORF1ab_737_748_T_p.Q158_W161del	737	3.12077e-05	0.0000287629, 0, 0, 0, 0.0000913931	0.0000270139, 0, 0, 0.00169448, 0.113833	0, 0.0000168277, 0, 0, 0.000154775	0, 0, 0.0000326211, 0.0000530181, 0.0000281976	0, 0, 0, 0, 0	0, 0, 0, 0.00001768, 0	0, 0, 0, 0.000061267, 0	96130	34767, 9971, 37325, 30379, 43767	37018, 24264, 59422, 65507, 45971	13639, 59426, 51377, 45843, 12922	30010, 23759, 30655, 37723, 35464	45445, 29949, 25762, 21335, 53994	16400, 13373, 29330, 56561, 58225	1545, 2457, 32654, 16322, 27931
Del_780_797_18	ORF1ab:E172_N178delinsD	ORF1ab_780_797_G_p.E172_N178delinsD	780	0.000180802	0.0000994505, 0.0000840054, 0.000142056, 0.00020281, 0.0000819756	0, 0, 0, 0, 0	0, 0.0000903751, 0.0000337536, 0.0166568, 0.0927408	0.0000584847, 0, 0.000175757, 0.0000468856, 0.0000485861	0.0000196827, 0.0000909174, 0.0000346212, 0.0000807591, 0.000064155	0.000102754, 0.0000621079, 0, 0.000928228, 0	0, 0, 0, 0, 0	110618	40221, 11904, 42237, 34515, 48795	42576, 29073, 68384, 74785, 39606	15949, 66390, 59253, 53852, 13996	34197, 27043, 34138, 42657, 41164	50806, 32997, 28884, 24765, 62349	19464, 16101, 33387, 63562, 66992	1728, 2765, 37527, 18766, 31583
Del_785_796_12	ORF1ab:M174_L177del	ORF1ab_785_796_C_p.M174_L177del	785	0.000173468	0.0000501807, 0.0000850412, 0.000144002, 0.00020505, 0.0000828466	0, 0, 0, 0.0000136437, 0	0, 0.000121645, 0.0000343236, 0.0169543, 0.102896	0.0000590284, 0, 0.000177657, 0.0000474631, 0.0000491533	0.0000200192, 0.0000612689, 0.0000351679, 0.0000410307, 0.0000487948	0.000103794, 0.0000628417, 0, 0.000943683, 0	0, 0, 0.0000269753, 0, 0.000032113	109530	39856, 11759, 41666, 34138, 48282	42312, 28733, 67234, 73294, 38450	15697, 65765, 58269, 53143, 13917	33882, 26764, 33773, 42138, 40689	49952, 32643, 28435, 24372, 61482	19269, 15913, 32945, 62521, 65633	1708, 2728, 37071, 18417, 31140
Del_4584_4587_4	ORF1ab:D1440fs	ORF1ab_4584_4587_G_p.D1440fs	4584	0.00168657	0.00228265, 0.00223353, 0.00250102, 0.00179652, 0.00214278	0, 0, 0.0000182262, 0.0000361089, 0	0.00106138, 0.00105619, 0.0011856, 0.00382947, 0.0235276	0.00138647, 0.0016058, 0.00103958, 0.00127571, 0.000953164	0.000938237, 0.000861432, 0.000812282, 0.00167251, 0.00129793	0.00124524, 0.000539001, 0.000429077, 0.000267692, 0.000099962	0, 0.000484262, 0.000976665, 0.000229656, 0.0000509476	81230	29790, 8059, 31987, 27275, 35468	27344, 26077, 54866, 27694, 6442	11306, 52074, 48077, 29508, 6503	22359, 21796, 25010, 31355, 30425	43699, 24378, 24622, 18535, 43916	14455, 12987, 27967, 52299, 50019	1307, 2065, 28669, 13063, 19628
Ins_6696_6696_1	ORF1ab:L2146fs	ORF1ab_6696_6696_CT_p.L2146fs	6696	0.0103049	0.00982409, 0.012766, 0.0116675, 0.0114593, 0.0112351	0.0116941, 0.0120345, 0.0111472, 0.0103317, 0.0100522	0.00995818, 0.012029, 0.011336, 0.0113175, 0.0119629	0.0108749, 0.0115655, 0.012269, 0.011673, 0.0109663	0.0109649, 0.0112113, 0.0115509, 0.0104453, 0.0102837	0.0124319, 0.0118739, 0.0107677, 0.011307, 0.0109536	0.0123203, 0.0130047, 0.0117976, 0.0110238, 0.0111996	84523	71457, 17860, 64281, 64053, 67022	76962, 55507, 100653, 52847, 15320	15063, 141575, 98359, 45328, 13709	57380, 52916, 69525, 72646, 87267	83995, 57353, 58264, 29104, 85475	35795, 33182, 64545, 105510, 104258	2435, 5152, 66200, 24946, 36162
Ins_11074_11074_1	ORF1ab:L3606fs	ORF1ab_11074_11074_CT_p.L3606fs	11074	0.0218539	0.0189256, 0.0200206, 0.0180019, 0.0243619, 0.0228795	0.0216837, 0.0191246, 0.0170952, 0.01598, 0.0200669	0.020608, 0.0216182, 0.0210913, 0.0226444, 0.0182568	0.0203534, 0.0189963, 0.0200408, 0.0210363, 0.020435	0.0208344, 0.022035, 0.0207654, 0.0199973, 0.0225729	0.021156, 0.01836, 0.0203221, 0.0253165, 0.0224025	0.00917431, 0.013587, 0.0213821, 0.0246226, 0.0174127	67997	20924, 4845, 18998, 19826, 33742	31360, 14850, 22521, 11577, 4186	4901, 49958, 24797, 11791, 3396	19014, 16161, 23053, 20631, 23538	18767, 24688, 14110, 7301, 28264	9879, 9695, 15894, 26702, 20712	654, 1472, 19362, 5564, 9361
Del_11075_11075_1	ORF1ab:L3606fs	ORF1ab_11075_11075_C_p.L3606fs	11075	0.042391	0.0411523, 0.0447146, 0.0505226, 0.0556737, 0.0507156	0.0409685, 0.0420507, 0.0415892, 0.0457877, 0.0417362	0.0455195, 0.041145, 0.0454601, 0.0451695, 0.0478848	0.0431655, 0.0436746, 0.0427606, 0.0435056, 0.04367	0.0466429, 0.0405175, 0.0476696, 0.046674, 0.0452817	0.0412319, 0.0437294, 0.0429641, 0.0466565, 0.0463694	0.0336391, 0.0347175, 0.0411886, 0.0468694, 0.0497486	67939	20898, 4853, 19041, 19758, 33816	31390, 14863, 22578, 11597, 4193	4899, 49921, 24769, 11800, 3404	19043, 16165, 23082, 20710, 23586	18781, 24656, 14118, 7306, 28400	9871, 9696, 15897, 26813, 20768	654, 1469, 19350, 5590, 9347
Del_11083_11083_1	ORF1ab:L3606fs	ORF1ab_11083_11083_T_p.L3606fs	11083	0.040829	0.0438911, 0.0440778, 0.0514245, 0.0593286, 0.0505134	0.0425727, 0.045684, 0.0425373, 0.0471449, 0.0430559	0.0425197, 0.0429404, 0.0480536, 0.0429281, 0.0497925	0.04719, 0.0486608, 0.0471997, 0.0470954, 0.0459528	0.0443107, 0.0425101, 0.0473262, 0.0484735, 0.0451951	0.04349, 0.0448267, 0.0448044, 0.0457708, 0.0450071	0.0463458, 0.0423661, 0.0432161, 0.0434003, 0.0512663	38551	15060, 4424, 19621, 12928, 18213	17476, 12280, 32066, 16672, 3809	5080, 30880, 30903, 14303, 4579	13541, 11611, 15784, 18643, 19977	23922, 14820, 17073, 10645, 28034	7404, 7384, 16360, 30325, 32306	561, 1251, 15758, 7811, 9792
Del_11288_11296_9	ORF1ab:S3675_F3677del	ORF1ab_11288_11296_G_p.S3675_F3677del	11288	0.000203858	0.000396561, 0.000374552, 0.000782405, 0.000740619, 0.000401924	0, 0.0000612996, 0, 0, 0.0000648172	0.000223754, 0.000244021, 0.000309493, 0.000377811, 0.0180891	0.000262187, 0.000389796, 0.000209931, 0.000271735, 0.000518062	0.000138914, 0.000146261, 0.000124906, 0.000102583, 0.000193838	0.000427606, 0.000296472, 0.000109842, 0.0000241026, 0.0000604814	0, 0.000197981, 0.000213868, 0.00010484, 0	171688	70607, 18689, 69018, 72912, 72153	73674, 48940, 110795, 59170, 15428	22346, 122940, 135706, 60877, 15092	57211, 46178, 61925, 73601, 84932	100782, 61534, 64048, 38993, 87702	35079, 30357, 72832, 124468, 115738	2364, 5051, 65461, 28615, 38286
Del_14408_14414_7	ORF1ab:P4715fs	ORF1ab_14408_14414_C_p.P4715fs	14408	0.00174035	0.0159921, 0.0258856, 0.0189801, 0.0131181, 0.0135962	0, 0, 0, 0.000245912, 0.000117772	0.00265198, 0.00462428, 0.00277218, 0.00591461, 0.0256185	0.00339476, 0.00291262, 0.00273935, 0.00389155, 0.0031407	0.000641923, 0.000958199, 0.000537181, 0.00154703, 0.000782677	0.00551159, 0.00286853, 0.00243161, 0.00105364, 0.0000514007	0.00178571, 0.00425532, 0.00230107, 0.000302893, 0	51139	16258, 5872, 17492, 16847, 24345	15478, 9509, 21928, 24399, 25473	4902, 35465, 23808, 18598, 7963	12372, 11330, 14602, 15675, 17512	17136, 16698, 13031, 9696, 22998	7076, 6275, 13160, 30371, 19455	560, 1175, 13472, 6603, 9355
Del_14849_14854_6	ORF1ab:F4863_V4864del	ORF1ab_14849_14854_C_p.F4863_V4864del	14849	0.0027787	0.0100165, 0.0151391, 0.0106015, 0.00771026, 0.00681858	0, 0, 0.0000263172, 0.0000256799, 0.000207771	0.00227577, 0.00319203, 0.00188744, 0.00470826, 0.0274911	0.00432683, 0.00322376, 0.00254755, 0.00381582, 0.00320524	0.000616143, 0.00109515, 0.000566465, 0.00262449, 0.00163834	0.00388693, 0.00185943, 0.00125803, 0.000856917, 0.000498173	0.00221239, 0.00110742, 0.000799929, 0.000564069, 0	60100	24859, 7332, 29524, 23994, 28745	23350, 16618, 37998, 38941, 28878	7470, 49185, 38147, 28673, 12695	19876, 18922, 23552, 27517, 29327	29214, 22828, 21184, 14098, 39064	11320, 10756, 22257, 44345, 36132	904, 1806, 22502, 10637, 14428
Del_14853_14854_2	ORF1ab:V4864fs	ORF1ab_14853_14854_T_p.V4864fs	14853	0.00675145	0.0188473, 0.0289376, 0.0207558, 0.015871, 0.0162423	0.0000858848, 0.000121131, 0.0000266795, 0.000130168, 0.000383436	0.00499865, 0.00694246, 0.00462262, 0.016948, 0.0502717	0.00803761, 0.00870627, 0.00630996, 0.00851826, 0.00812479	0.0016272, 0.00290263, 0.00172249, 0.00603492, 0.00394564	0.00781389, 0.00429746, 0.00390076, 0.00214612, 0.000787446	0.00333333, 0.00279018, 0.00174309, 0.0012388, 0	59839	24725, 7257, 29293, 23880, 28629	23287, 16511, 37482, 38412, 28688	7402, 48974, 37641, 28381, 12512	19782, 18837, 23455, 27353, 29170	28884, 22738, 20900, 13919, 38777	11262, 10704, 22047, 43800, 35558	900, 1792, 22374, 10494, 14302
Ins_16837_16837_1	ORF1ab:G5527fs	ORF1ab_16837_16837_GA_p.G5527fs	16837	0.00711128	0.00539961, 0.00597015, 0.00567478, 0.00616016, 0.00617402	0.00722883, 0.00522971, 0.0048798, 0.00441747, 0.00408405	0.00608566, 0.00603726, 0.00478116, 0.00588526, 0.00502082	0.00590043, 0.00695255, 0.00570448, 0.00567667, 0.00603132	0.00513589, 0.00501064, 0.00489673, 0.004957, 0.00590958	0.00549173, 0.00599409, 0.00528682, 0.0048893, 0.00501799	0.0110331, 0.00515947, 0.00501968, 0.00390847, 0.00638128	67639	28891, 8710, 30662, 26298, 31260	28082, 17783, 47338, 27844, 16895	8709, 48035, 51452, 28376, 8166	24405, 18842, 25068, 29771, 31668	37384, 22552, 25323, 16744, 38243	13839, 11845, 31588, 47246, 51415	997, 2132, 27691, 14072, 18805
Del_17201_17205_5	ORF1ab:K5647fs	ORF1ab_17201_17205_T_p.K5647fs	17201	0.00421318	0.0110832, 0.00747161, 0.00972222, 0.0107948, 0.00846253	0.000108554, 0, 0.0000577868, 0, 0.000675371	0.00411523, 0.00437705, 0.0037768, 0.00585624, 0.0100619	0.00380135, 0.00594784, 0.00306748, 0.00268379, 0.00227177	0.00203208, 0.00241103, 0.00160096, 0.00308469, 0.00305005	0.00681319, 0.003003, 0.00200042, 0.000379198, 0.000273075	0.00274725, 0.00137931, 0.00189521, 0.000574273, 0	36552	9564, 3346, 10800, 10468, 14771	9212, 6085, 17305, 8466, 4442	3888, 19191, 18799, 10587, 2584	8155, 6557, 8476, 10433, 11885	13779, 10369, 9994, 7132, 14426	4550, 3663, 9498, 18460, 18310	364, 725, 8970, 5224, 6728
Del_21762_21788_27	S1_NTD:I68_T76del	S_21762_21788_G_p.I68_T76del	21762	0.0127735	0.302229, 0.656484, 1, 1, 0.999983	0.945293, 0.999821, 0.999979, 1, 1	0.346855, 0.999717, 0.999968, 0.999506, 1	0.724723, 0.999856, 1, 1, 1	0.743599, 0.997832, 1, 1, 1	0.529658, 0.998624, 0.999967, 1, 1	0.240446, 0.999081, 0.999962, 1, 0.998884	144909	36244, 9886, 25872, 36962, 60586	40653, 27990, 46617, 19460, 6795	11685, 74192, 62737, 20236, 5327	24855, 27756, 29041, 29365, 34966	39680, 37370, 25824, 14574, 34762	16218, 13807, 30388, 60913, 42008	1256, 2177, 26629, 11812, 15229
Del_21767_21772_6	S1_NTD:H69_V70del	S_21767_21772_C_p.H69_V70del	21767	0.000603964	0.0075655, 0.0198582, NA, NA, NA	0.000568828, 0, NA, NA, NA	0.0215986, 0.470588, 0, 0, NA	0.00155709, 0, NA, NA, NA	0.000738462, 0, NA, NA, NA	0.00124069, 0, NA, NA, NA	0, 0, NA, NA, 0	115901	21413, 2820, NA, NA, NA	1758, 4, NA, NA, NA	6343, 17, 1, 9, NA	5780, 4, NA, NA, NA	8125, 70, NA, NA, NA	6448, 17, NA, NA, NA	797, 2, NA, NA, 15
Del_21991_21993_3	S1_NTD:Y145del	S_21991_21993_T_p.Y145del	21991	0.00327096	0.00415085, 0.00595238, 0.00657128, 0.00601883, 0.0067467	0.000594338, 0.000137382, 0.000175439, 0, 0.000659051	0.00247525, 0.00266121, 0.00289521, 0.0045159, 0.00859889	0.00294386, 0.00246253, 0.00182401, 0.00272804, 0.00261282	0.0019879, 0.00683561, 0.0294047, 0.0346771, 0.0646355	0.00555623, 0.0024983, 0.00111354, 0.000478779, 0.000196823	0.00461538, 0.00398406, 0.00147945, 0.000271334, 0	20789	16864, 3528, 18870, 10301, 10079	18508, 14558, 28500, 17576, 4552	3636, 35698, 28668, 11072, 3954	14267, 14213, 18092, 20161, 22581	22637, 11996, 16766, 8161, 28096	8279, 8806, 23349, 35507, 35565	650, 1255, 18926, 7371, 9575
Del_21995_22000_6	S1_NTD:Y145_H146del	S_21995_22000_T_p.Y145_H146del	21995	0.000324873	0.000680913, 0, 0.0000985756, 0.000903342, 0.000459559	0.0000879044, 0, 0.0000322904, 0, 0	0.000501756, 0.000123399, 0.000160041, 0.0145667, 0.017375	0.000378334, 0, 0, 0.0000455851, 0.0000808832	0.000285272, 0.000142572, 0.000109872, 0.000337876, 0.000496229	0.000543892, 0.000204269, 0.0000796337, 0.0000518941, 0.0000260518	0, 0, 0.000144872, 0, 0	24625	19092, 3893, 20289, 12177, 13056	22752, 16066, 30969, 19607, 5047	3986, 40519, 31242, 12151, 4259	15859, 16006, 20423, 21937, 24727	24538, 14028, 18203, 8879, 30228	9193, 9791, 25115, 38540, 38385	726, 1388, 20708, 8189, 10421
Ins_22088_22088_1	S1_NTD:L176fs	S_22088_22088_TT_p.L176fs	22088	0.000435144	0.000299523, 0.000463269, 0.000401803, 0.000346106, 0.000390212	0.000410243, 0.00058068, 0.000381275, 0.000511458, 0.000511771	0.00037274, 0.000226473, 0.000520654, 0.000395174, 0.000527565	0.000319578, 0.00030994, 0.000483282, 0.000432214, 0.000322563	0.000342818, 0.000363273, 0.000322366, 0.000296582, 0.000407893	0.000363888, 0.00663943, 0.0176031, 0.021356, 0.0202276	0.000911162, 0.000491039, 0.000380048, 0.000435682, 0.000429	101116	56757, 15110, 57242, 60675, 61505	63377, 43053, 83929, 70387, 21494	16097, 114804, 96033, 43019, 11373	50066, 45170, 55868, 62469, 71304	72925, 55055, 49633, 26974, 78452	27481, 25454, 49480, 80961, 71190	2195, 4073, 63150, 27543, 37296
Del_23583_23597_15	S1:Q675_N679del	S_23583_23597_T_p.Q675_N679del	23583	0.0127491	0.000276549, 0.000436095, 0.000236565, 0.000139447, 0.000144311	0.0805643, 0.00121856, 0.0000125993, 0.0000380979, 0	0.0135467, 0.0000936001, 0.0000703981, 0.000229714, 0.000379927	0.257891, 0.288723, 0.231945, 0.288507, 0.0756541	0.800526, 0.993388, 0.988414, 0.975787, 0.981842	0.0539115, 0.000338794, 0.000193244, 0.000445398, 0.0000956427	0.060174, 0.00187762, 0.0000992654, 0.0000513171, 0.000386857	246056	130176, 29810, 147951, 86054, 110872	107678, 104221, 238109, 131241, 32443	42372, 213675, 213074, 108831, 31585	103152, 100238, 102257, 129335, 128572	172103, 60499, 111772, 63354, 134433	55758, 59033, 129370, 159408, 303212	5401, 9054, 130962, 58460, 82718
Del_23595_23624_30	S1:N679_A688del	S_23595_23624_A_p.N679_A688del	23595	0.000599128	0, 0, 0, 0.00000918653, 0.00000760751	0, 0, 0.00000648475, 0.00000597004, 0.0000233612	0, 0.0000106947, 0.00000355793, 0.000014129, 0.000048546	0.0000759968, 0.0000128569, 0.0000133573, 0.0000107459, 0.0000205157	0.00537318, 0.00336632, 0.0741493, 0.273103, 0.343009	0.0000261022, 0, 0, 0.0000181436, 0.00000780366	0, 0, 0.0000108301, 0, 0.00000859964	287084	171579, 38381, 190134, 108855, 131449	159815, 139728, 308416, 167503, 42806	54361, 280514, 281062, 141553, 41198	144743, 155558, 149731, 186118, 194973	158193, 103080, 104910, 63877, 218210	76622, 81408, 180698, 220463, 384435	6930, 12378, 184671, 80391, 116284
Del_25394_25395_2	ORF3a:M1fs	ORF3a_25394_25395_A_p.M1fs	25394	0.000541789	0.0005101, 0.000938086, 0.000573008, 0.000564752, 0.00050449	0.000104414, 0.000044609, 0, 0.0000414147, 0	0.0000989413, 0.000415933, 0.000339066, 0.000611671, 0.000163666	0.00146148, 0.0122811, 0.0353998, 0.000284792, 0.000727229	0.000576021, 0.00054242, 0.000303525, 0.000108301, 0.000319748	0.000465333, 0.000296626, 0.000322662, 0.0000979566, 0.0000201373	0.00191388, 0, 0.000467321, 0.000145212, 0.0000502008	97824	29406, 8528, 29668, 28331, 49555	38309, 22417, 50935, 24146, 6409	10107, 62510, 53087, 24523, 6110	26001, 22555, 28729, 31602, 33002	36457, 31341, 26357, 18467, 46912	12894, 13485, 27893, 51043, 49659	1045, 2251, 29958, 13773, 19920
Del_25707_25712_6	ORF3a:Y107_L108del	ORF3a_25707_25712_T_p.Y107_L108del	25707	0.00090419	0.000476735, 0.000721744, 0.000815581, 0.0189393, 0.00216067	0.000366522, 0.000114541, 0.0000911588, 0.000273833, 0.000550314	0.000276267, 0.000507251, 0.000382751, 0.000629321, 0.00133518	0.000478935, 0.000894795, 0.000612021, 0.000574665, 0.00049496	0.000903211, 0.00107004, 0.000361674, 0.000800108, 0.000528637	0.00058523, 0.000535567, 0.000704741, 0.00105137, 0.00168937	0.000935979, 0.000307055, 0.000246324, 0.000279065, 0.0000407701	232252	142637, 41566, 164300, 104439, 135606	117319, 148418, 340066, 160682, 38160	47056, 268112, 357935, 117587, 42691	129454, 128521, 143786, 168794, 181833	219218, 134574, 168660, 96237, 225107	63223, 72820, 178789, 266318, 355162	5342, 13027, 174567, 82418, 98111
Del_26158_26161_4	ORF3a:V256fs	ORF3a_26158_26161_T_p.V256fs	26158	0.00377487	0.00383312, 0.0065133, 0.0150241, 0.0458926, 0.0897392	0.00123333, 0.0000509684, 0.0000236597, 0.0000477054, 0.0017618	0.00222788, 0.00271723, 0.00179005, 0.00183371, 0.00353029	0.0036478, 0.00446217, 0.00392281, 0.00153216, 0.00273941	0.001347, 0.00147929, 0.00101621, 0.00238479, 0.00366279	0.00293233, 0.000793161, 0.00106633, 0.000154923, 0.0000522657	0.00716846, 0, 0.00108368, 0.000706215, 0.00009995	85301	29219, 7216, 23895, 25320, 41186	30811, 19620, 42266, 20962, 5676	9426, 50419, 40781, 22359, 5382	23850, 21066, 25237, 28065, 25918	30438, 22984, 18697, 15515, 34127	13300, 11347, 23445, 38729, 38266	1116, 2002, 25838, 12744, 20010
Del_26159_26161_3	ORF3a:V256_N257delinsD	ORF3a_26159_26161_G_p.V256_N257delinsD	26159	0.00451124	0.00454499, 0.00754928, 0.0183035, 0.066307, 0.0975651	0.00126755, 0.0000513031, 0.000047784, 0.000144231, 0.00177462	0.00331764, 0.00384416, 0.00200739, 0.00397058, 0.00618789	0.00404858, 0.0051035, 0.0051374, 0.00243981, 0.00327167	0.00149407, 0.00152965, 0.00129702, 0.00273331, 0.00398842	0.00499432, 0.000798368, 0.0015107, 0.000234907, 0.0000791766	0.00721371, 0.00100705, 0.00132507, 0.00110874, 0	84899	29043, 7153, 23602, 25020, 40947	30768, 19492, 41855, 20800, 5635	9344, 50206, 40351, 22163, 5333	23712, 20966, 25110, 27871, 25675	30119, 22881, 18504, 15366, 33848	13215, 11273, 23168, 38313, 37890	1109, 1986, 25659, 12627, 19853
Del_26260_26265_6	E:S6_E7del	E_26260_26265_T_p.S6_E7del	26260	0.000199817	0.0000483887, 0.000100685, 0.0000259363, 0.0000261404, 0.0000645276	0.000127379, 0.0000243273, 0.0000461766, 0.0000701902, 0	0.0017768, 0.0000741528, 0.0000514368, 0.0000750272, 0	0.000238005, 0.0000732225, 0.0000404065, 0.0000583862, 0.000128121	0.000643022, 0.000430234, 0.0334972, 0.05013, 0.0994516	0.000155312, 0, 0.0000842318, 0.0000724992, 0.0000528104	0, 0, 0.0000487591, 0.000166537, 0.0000420398	105096	41332, 9932, 38556, 38255, 61989	54954, 41106, 64968, 28494, 8430	11819, 80914, 58324, 26657, 7710	42016, 40971, 49497, 51382, 54636	59096, 51135, 32540, 21544, 48325	19316, 20978, 35616, 55173, 56807	1609, 3123, 41018, 18014, 23787
Del_26284_26286_3	E:V14del	E_26284_26286_A_p.V14del	26284	0.00353384	0.0102346, 0.0149598, 0.0126835, 0.00853473, 0.00881866	0.000577279, 0.000132941, 0.000215622, 0.000174934, 0.0000917431	0.00184441, 0.00340362, 0.00294616, 0.00331819, 0.0102696	0.00290823, 0.00373023, 0.00290384, 0.00322444, 0.00337884	0.00270959, 0.00123544, 0.000880818, 0.00159219, 0.00117547	0.00441462, 0.00286826, 0.00155052, 0.000511029, 0.000425724	0.00202122, 0.00333162, 0.00185712, 0.000796242, 0.000404783	116870	48463, 12567, 46044, 46633, 78470	65826, 52655, 88117, 40015, 10900	15181, 96368, 80783, 33452, 10127	48827, 50399, 60265, 63577, 65407	79717, 63945, 44277, 29519, 61252	22652, 25451, 47726, 72403, 75166	1979, 3902, 50616, 25118, 32116
Del_27290_27292_3	ORF6:Y31del	ORF6_27290_27292_G_p.Y31del	27290	0.000328106	0.0289664, 0.00440655, 0.135032, 0.37993, 0.436503	0.0000252493, 0.0000373504, 0.0000816053, 0.0000618219, 0.00171375	0.000928433, 0.000336923, 0.000190982, 0.000451144, 0.000579626	0.000185298, 0.000661424, 0.000216325, 0.000578748, 0.000215436	0.000135168, 0.000422578, 0.000143655, 0.000326771, 0.000198919	0.000172794, 0.0000668717, 0.000244442, 0.000117432, 0.000110022	0.000531632, 0, 0.0000299652, 0.000204323, 0.0000980072	45717	46157, 10439, 63511, 26118, 33088	39605, 53547, 122541, 64702, 16922	12925, 83105, 99486, 37682, 13802	53967, 54428, 55472, 65659, 74268	81380, 33130, 55689, 24482, 90489	23149, 29908, 81819, 76640, 154515	1881, 4034, 66744, 24471, 30610
Del_27382_27386_5	ORF6:D61fs	ORF6_27382_27386_T_p.D61fs	27382	0.000204918	0.000303998, 0.000825083, 0.0016982, 0.00357483, 0.0013607	0.000320959, 0, 0.000294898, 0, 0	0, 0.000832408, 0.00208333, 0.00889548, 0.000607903	0.00141734, 0.0121033, 0.0553163, 0.0500389, 0.0148317	0.00209287, 0.000594766, 0.000299985, 0.00107681, 0.000186637	0, 0.000506971, 0.000210748, 0.000446429, 0.0000653424	0, 0.00188679, 0.000108401, 0.000368596, 0	9760	6579, 1212, 8244, 4196, 8819	9347, 6629, 13564, 6733, 2197	1228, 14416, 10080, 4047, 1645	7761, 7436, 9057, 8993, 9237	7645, 5044, 6667, 2786, 10716	3361, 3945, 9490, 8960, 15304	233, 530, 9225, 2713, 3513
Del_27383_27384_2	ORF6:D61fs	ORF6_27383_27384_G_p.D61fs	27383	0.000578436	0.000341822, 0.000926784, 0.00216362, 0.00482962, 0.00151286	0.000236435, 0, 0.000341822, 0, 0	0.00933707, 0.0126047, 0.00278843, 0.0115075, 0.000683527	0.00169707, 0.0144517, 0.0690401, 0.065049, 0.017491	0.00228693, 0.000656886, 0.00034323, 0.00124481, 0.000409668	0, 0.000557724, 0.000585823, 0.000648424, 0.000221549	0, 0, 0.00011909, 0.000441891, 0	8644	5851, 1079, 7395, 3727, 7932	8459, 6004, 11702, 5877, 2045	1071, 12773, 8607, 3476, 1463	7071, 6712, 7865, 7748, 8290	6559, 4567, 5827, 2410, 9764	3010, 3586, 8535, 7711, 13541	190, 466, 8397, 2263, 3019
Del_27383_27386_4	ORF6:P57fs	ORF6_27383_27386_G_p.P57fs	27383	0.000309438	0.000458015, 0.000830565, 0.00182793, 0.00431758, 0.00148861	0.000323694, 0, 0.000295377, 0, 0	0, 0.000558698, 0.00219342, 0.0102551, 0.00121729	0.0015532, 0.0134615, 0.0641327, 0.0608933, 0.0166502	0.00223185, 0.000598563, 0.000450653, 0.00108069, 0.000187108	0, 0.000508259, 0.00031679, 0.00055991, 0.000196181	0, 0, 0.000108767, 0.000369276, 0	9695	6550, 1204, 8206, 4169, 8733	9268, 6603, 13542, 6722, 2191	1226, 14319, 10030, 3998, 1643	7726, 7280, 8498, 8441, 9129	7617, 5012, 6657, 2776, 10689	3347, 3935, 9470, 8930, 15292	230, 527, 9194, 2708, 3506
Del_27770_27790_21	ORF7b:S5_C12delinsF	ORF7b_27770_27790_T_p.S5_C12delinsF	27770	0.000153527	0.0000211775, 0.000136091, 0.0000781754, 0.0000443695, 0.0000612051	0.000105887, 0.0000182342, 0, 0, 0	0, 0.0000556508, 0.0000517397, 0.00015441, 0.000740576	0.00012734, 0.000133072, 0.0000374476, 0.23904, 0.50158	0.0000311905, 0, 0, 0.0000536942, 0.0000516903	0.000312835, 0.0000380619, 0, 0.000370906, 0.000325388	0.000555556, 0.000268384, 0, 0, 0	39081	47220, 7348, 51167, 22538, 32677	47220, 54842, 95174, 47583, 13500	8380, 89846, 77310, 25905, 13503	47118, 52603, 53408, 56911, 58559	64122, 26342, 45941, 18624, 77384	22376, 26273, 60383, 53922, 98344	1800, 3726, 65529, 20459, 23322
Del_27772_27782_11	ORF7b:I7fs	ORF7b_27772_27782_T_p.I7fs	27772	0.000476777	0.0000347536, 0.00056243, 0.000108699, 0.0000722857, 0.00020762	0, 0, 0.0000131034, 0.000026576, 0.000109938	0.000320616, 0.000175984, 0.000179492, 0.000702001, 0.00124988	0.000247053, 0.00026462, 0.000225146, 0.000919238, 0.00198342	0.000100945, 0.000192951, 0.0000278048, 0, 0.0000184054	0.000907251, 0.000298187, 0.0000442713, 0.0166634, 0.0595852	0.000830565, 0, 0.0000233378, 0.0000607755, 0	25169	28774, 5334, 36799, 13834, 19266	23775, 35730, 76316, 37628, 9096	6238, 51141, 61284, 19943, 10401	28334, 30232, 31091, 30460, 19663	49532, 15548, 35965, 14969, 54332	14329, 16768, 45176, 45429, 91214	1204, 2521, 42849, 16454, 17605
Del_27782_27806_25	ORF7b:L11fs	ORF7b_27782_27806_T_p.L11fs	27782	0	0, 0, 0.0000300951, 0.0000322425, 0.0000443853	0, 0, 0.00000826952, 0.0000166348, 0.0000571396	0, 0, 0.000030277, 0.00020466, 0.0000570907	0.0000164363, 0.000101133, 0.0000289231, 0.000243214, 0.0000686766	0, 0, 0.0000171098, 0, 0	0.000273579, 0, 0, 0.160897, 0.190567	0, 0.000402253, 0, 0.000076599, 0	48736	62132, 9927, 66456, 31015, 45060	63322, 70903, 120926, 60115, 17501	11103, 117909, 99085, 34203, 17516	60841, 69216, 69149, 61674, 58244	82071, 35918, 58446, 24288, 99269	29242, 34508, 77450, 78684, 146043	2421, 4972, 85144, 26110, 30815
Del_27792_27792_1	ORF7b:L14fs	ORF7b_27792_27792_C_p.L14fs	27792	0.00970298	0.00291455, 0.00456274, 0.00500714, 0.00599069, 0.00549413	0.0121637, 0.0215528, 0.00149346, 0.00129996, 0.00125166	0.0130271, 0.00509039, 0.00399213, 0.00736687, 0.0132021	0.00736104, 0.00345254, 0.00399665, 0.00518039, 0.0090529	0.022391, 0.0973733, 0.0205068, 0.00376412, 0.00321495	0.0105125, 0.00367676, 0.00343077, 0.00236595, 0.00222099	0.00932401, 0.000847697, 0.00252873, 0.00546818, 0.0601008	32052	45290, 6575, 48331, 20198, 29122	47354, 52151, 91064, 45386, 12783	7446, 86241, 72643, 23755, 13104	45374, 50977, 51293, 37835, 26069	61632, 24822, 44473, 17534, 73407	21308, 25022, 57713, 47761, 91851	1716, 3539, 62482, 19202, 22429
Del_27792_27793_2	ORF7b:L14fs	ORF7b_27792_27793_C_p.L14fs	27792	0.00808785	0.00193769, 0.00227618, 0.00351254, 0.00504326, 0.0038254	0.0098893, 0.0208466, 0.000493356, 0.000351942, 0.000390137	0.00994757, 0.00271714, 0.00265263, 0.00634854, 0.011334	0.00611998, 0.00240629, 0.0029971, 0.00474972, 0.00570816	0.0171447, 0.0751851, 0.0133581, 0.00318888, 0.00235361	0.00859518, 0.00147522, 0.00134964, 0.000802486, 0.00116721	0.00699708, 0.000846262, 0.00148565, 0.00458668, 0.0624626	32147	45415, 6590, 48398, 20225, 29278	47425, 51999, 91212, 45462, 12816	7439, 86488, 72758, 23785, 13058	45425, 51116, 51383, 37897, 26103	61185, 23901, 44168, 17561, 73504	21291, 25081, 57793, 48599, 96812	1715, 3545, 62599, 19186, 21709
Del_27795_27797_3	ORF7b:L14del	ORF7b_27795_27797_T_p.L14del	27795	0.00325545	0.000683485, 0.00182379, 0.00174168, 0.0023309, 0.00144535	0.00372415, 0.0189616, 0.000145912, 0.00010471, 0.000221304	0.0016252, 0.00161031, 0.000762343, 0.00232861, 0.00310514	0.00184276, 0.000744886, 0.00111119, 0.00166553, 0.00246788	0.0024575, 0.00897498, 0.00312635, 0.000744127, 0.00125477	0.00221435, 0.000753636, 0.000410112, 0.000274693, 0.0002326	0.00274123, 0.000265393, 0.000783026, 0.000492029, 0.00151201	34711	48282, 7128, 51100, 22309, 33210	52361, 55375, 95948, 47751, 13556	7999, 93150, 77393, 25337, 13848	48297, 55042, 54896, 39627, 27554	64700, 26741, 46380, 18814, 77305	22580, 26538, 60959, 50966, 98882	1824, 3768, 66409, 20324, 23148
Del_27796_27797_2	ORF7b:L14fs	ORF7b_27796_27797_T_p.L14fs	27796	0.00646623	0.00167389, 0.00212224, 0.00242455, 0.00430206, 0.00333701	0.00920803, 0.0203583, 0.0004604, 0.000399445, 0.000223081	0.00985097, 0.00265255, 0.00177837, 0.00516693, 0.0101442	0.00479441, 0.00190924, 0.00280391, 0.00322969, 0.00444559	0.0165877, 0.0779052, 0.0137375, 0.00261375, 0.00145909	0.00823967, 0.00133186, 0.00103914, 0.000776784, 0.00110835	0.00276243, 0.00106952, 0.00130739, 0.00474121, 0.0625899	33095	47793, 7068, 50731, 21850, 31765	51151, 54867, 95569, 47566, 13448	7918, 91610, 77037, 25160, 13801	47764, 54472, 54210, 39013, 27218	64385, 26160, 46151, 18747, 76760	22331, 26279, 60627, 50207, 97442	1810, 3740, 65780, 20248, 22943
Del_27851_27873_23	ORF7b:E33fs	ORF7b_27851_27873_T_p.E33fs	27851	0	0.0000098868, 0, 0, 0, 0.0000121065	0, 0, 0, 0, 0	0, 0, 0, 0.0000149403, 0	0, 0, 0.00370888, 0.0000336957, 0.000316663	0.00000632375, 0.0000161184, 0, 0, 0	0, 0, 0.0000519058, 0.0440026, 0.0773266	0, 0, 0, 0, 0.000152361	90162	101145, 20588, 104904, 55065, 82600	96423, 104508, 204786, 94841, 25367	32427, 176021, 185565, 66933, 28091	89863, 101212, 101648, 89032, 94738	158134, 62041, 89862, 53049, 169917	49283, 60305, 115594, 107971, 171377	3768, 8021, 120386, 48736, 52507
Del_27886_27896_1	ORF8:M1del	ORF8_27886_27896_T_p.M1del	27886	8.99564e-06	0, 0, 0.0000120823, 0.0000178626, 0.0000113556	0, 0, 0.00000608869, 0, 0	0.0000256029, 0, 0.0000247726, 0.0000474346, 0.0000443577	0, 0, 0.0000142765, 0.0000608541, 0.0000130113	0, 0, 0, 0, 0	0, 0.0000205804, 0.0000476117, 0.0209609, 0.0000458923	0, 0, 0, 0, 0	111165	81670, 20928, 82766, 55983, 88062	71060, 71878, 164239, 69006, 17812	39058, 127291, 161469, 63245, 22544	63998, 67125, 70045, 65731, 76856	141472, 57699, 66071, 49179, 137881	42634, 48590, 84013, 99757, 130741	3021, 6448, 80595, 42271, 45779
Del_27890_27911_22	ORF8:M1_F6del	ORF8_27890_27911_T_p.M1_F6del	27890	1.93716e-05	0.0000100735, 0, 0.0000107309, 0, 0.0000234657	0, 0.0000235189, 0, 0, 0.0000967212	0, 0, 0.000046234, 0.000101508, 0.0000823621	0.0000123885, 0, 0.0000451009, 0.0000485472, 0	0, 0, 0, 0, 0.00000644816	0, 0, 0.00285613, 0.0159788, 0.0444109	0, 0, 0, 0, 0	154866	99270, 23877, 93189, 70216, 127846	101151, 85038, 175163, 73654, 20678	42926, 165909, 173033, 68960, 24283	80720, 82425, 88690, 82394, 92595	151874, 74424, 71934, 52237, 155083	51168, 55966, 93133, 108832, 144289	3509, 7607, 95200, 45115, 51860
Del_27998_27998_1	ORF8:P36fs	ORF8_27998_27998_A_p.P36fs	27998	0.000131495	0.000119167, 0, 0.000118537, 0.0249915, 0.00384996	0.00012275, 0.0000717867, 0.000142816, 0.000126707, 0.000381098	0.00016742, 0.0000864598, 0.0000841457, 0.000100319, 0.000373057	0.0000726111, 0.000125279, 0.000121629, 0.000155037, 0.000151126	0.0000758254, 0.0000455609, 0.0000970768, 0.000232962, 0.000184206	0.000127402, 0.000123163, 0.000175062, 0.000229077, 0.000240545	0, 0, 0.000106345, 0.000300682, 0.000107807	114073	100699, 23938, 92798, 70224, 110131	105906, 83581, 182053, 78922, 20992	23892, 173491, 166378, 59809, 24125	96404, 79822, 90439, 103201, 112489	131882, 65846, 82409, 47218, 141146	47095, 48716, 102821, 113499, 170446	3657, 7834, 103437, 43235, 55655
Del_28248_28251_4	ORF8:D119fs	ORF8_28248_28251_A_p.D119fs	28248	0.00023334	0.000408872, 0.0041308, 0.0161024, 0.00216124, 0.000416568	0.0000180222, 0.0000987611, 0.0000556911, 0.0000245477, 0.0000378558	0.000471842, 0.000123696, 0.000115317, 0.000317561, 0.000492964	0.000268046, 0.000232432, 0.000145526, 0.000489707, 0.000644203	0.000112728, 0.0000645745, 0.0000790733, 0.000097788, 0.000257939	0.000326848, 0.000210659, 0.0000917974, 0.00009851, 0.000109898	0.00120831, 0.00165859, 0.000156395, 0.0000457676, 0.000326129	188566	110059, 25903, 102345, 62464, 122429	110974, 91129, 179562, 81474, 26416	36029, 185940, 147420, 72427, 22314	100729, 90349, 96203, 106186, 111766	150805, 77430, 75879, 51131, 170583	52012, 56964, 98042, 121815, 172888	4138, 7838, 108699, 43699, 67458
Del_29574_29581_8	ORF10:F7fs	ORF10_29574_29581_G_p.F7fs	29574	0.000611266	0.000422491, 0.00128657, 0.00104742, 0.000911428, 0.0037396	0.0215623, 0.00565007, 0.0000349795, 0.0000537176, 0.000061274	0.0650172, 0.088207, 0.00129667, 0.00126665, 0.00889297	0.0051262, 0.00150044, 0.000982732, 0.000737352, 0.000315515	0.000900541, 0.000228296, 0.000148467, 0.000117925, 0.000133333	0.0181669, 0.00879167, 0.000423456, 0.00024575, 0.0000452349	0.0110454, 0.00648968, 0.000325922, 0.0000559175, 0.0000197914	127604	54439, 17877, 66831, 42790, 84501	61728, 64424, 142941, 130311, 114241	27362, 109243, 109511, 73422, 28337	53841, 55317, 56984, 73235, 76066	97719, 48183, 53884, 42400, 120000	29284, 42654, 59038, 113937, 132641	2535, 5085, 70569, 35767, 50527
Del_29581_29581_1	ORF10:P10fs	ORF10_29581_29581_C_p.P10fs	29581	0.00295357	0.00936375, 0.0327219, 0.00243162, 0.00235062, 0.00598497	0.0217035, 0.0064931, 0.00105262, 0.00113497, 0.00152308	0.0650894, 0.0854833, 0.00270803, 0.00362424, 0.0212743	0.0066314, 0.00263048, 0.00287113, 0.00209038, 0.00264564	0.00237321, 0.00131392, 0.00111441, 0.00120389, 0.0014932	0.0208099, 0.0132625, 0.00183316, 0.00173117, 0.0011087	0.0130178, 0.00774886, 0.00152474, 0.00170945, 0.000959367	126965	54145, 17664, 66211, 42542, 84378	62156, 64222, 140601, 127757, 113586	27685, 113297, 107458, 72291, 28015	53684, 55123, 56772, 72714, 75596	95651, 47948, 52943, 41532, 119207	29313, 42526, 58369, 112063, 129882	2535, 5033, 70176, 35099, 50033
